# Supplementary material for: 4,5-Bis(4-meth­oxy­phen­oxy)phthalonitrile
Source: Acta Crystallogr Sect E Struct Rep Online. 2010 Sep 11;66(Pt 10):o2527. doi: 10.1107/S1600536810035610 (PMC2983375; doi:10.1107/S1600536810035610)
Supplement: Supplementary file 1 [file e-66-o2527-sup1.cif]

##############################################################################
###                                                                        ###
###        Electronic paper (Acta Crystallographica Section E)             ###
###                                                                        ###
##############################################################################
#                                                                            #
# This CIF contains the data in a paper accepted for publication in Acta     #
# Crystallographica Section E. It conforms to the requirements of Notes      #
# for Authors for Section E, and has been peer reviewed under the auspices   #
# of the IUCr Commission on Journals.                                        #
#                                                                            #
# Full details of the Crystallographic Information File format               #
# are given in the paper "The Crystallographic Information File (CIF):       #
# a New Standard Archive File for Crystallography" by S. R. Hall, F. H.      #
# Allen and I. D. Brown [Acta Cryst. (1991), A47, 655-685].                  #
#                                                                            #
# The current version of the core CIF dictionary is obtainable from          #
# ftp://ftp.iucr.org/pub/cif_core.dic. The current version number is 2.4.    #
#                                                                            #
# Software is freely available for graphical display of the structure(s) in  #
# this CIF.  For information consult the CIF home page http://www.iucr.org/  #
# cif/home.html                                                              #
#                                                                            #
# This file may be used for bona fide research purposes within the           #
# scientific community so long as proper attribution is given to the journal # 
# article from which it was obtained.                                        #
#                                                                            #
##############################################################################
                                             
data_I
_audit_creation_method     SHELXL-97
_chemical_name_systematic
;
4,5-bis(4-methoxyphenoxy)benzene-1,2-dicarbonitrile
;
_chemical_name_common
;
4,5-bis(4-methoxyphenoxy)phthalonitrile
;
_chemical_formula_moiety     'C22 H16 N2 O4'
_chemical_formula_sum     'C22 H16 N2 O4'
_chemical_formula_weight     372.37
_chemical_melting_point     ?
_symmetry_cell_setting     monoclinic
_symmetry_space_group_name_H-M     'P 21/c'
_symmetry_space_group_name_Hall     '-P 2ybc'
loop_
    _symmetry_equiv_pos_as_xyz
    'x, y, z'
    '-x, y+1/2, -z+1/2'
    '-x, -y, -z'
    'x, -y-1/2, z-1/2'
_cell_length_a     13.7614(2)
_cell_length_b     10.49260(10)
_cell_length_c     14.0701(2)
_cell_angle_alpha     90.00
_cell_angle_beta     112.5510(10)
_cell_angle_gamma     90.00
_cell_volume     1876.28(4)
_cell_formula_units_Z     4
_cell_measurement_reflns_used     5549
_cell_measurement_theta_min     2.50
_cell_measurement_theta_max     23.48
_cell_measurement_temperature     298(2)
_exptl_crystal_description     'block'
_exptl_crystal_colour     'colourless'
_exptl_crystal_size_max     0.38
_exptl_crystal_size_mid     0.23
_exptl_crystal_size_min     0.13
_exptl_crystal_density_diffrn     1.318
_exptl_crystal_density_meas     ?
_exptl_crystal_density_method     'not measured'
_exptl_crystal_F_000     776
_exptl_absorpt_coefficient_mu     0.092
_exptl_absorpt_correction_type     multi-scan
_exptl_absorpt_process_details     '(SADABS; Sheldrick, 2004)'
_exptl_absorpt_correction_T_min     0.9658
_exptl_absorpt_correction_T_max     0.9881
_exptl_special_details
;
;
_diffrn_ambient_temperature     298(2)
_diffrn_radiation_type     MoK\a
_diffrn_radiation_wavelength     0.71073
_diffrn_radiation_source     'fine-focus sealed tube'
_diffrn_radiation_monochromator     graphite
_diffrn_measurement_device_type     'Bruker APEXII CCD area-detector'
_diffrn_measurement_method     '\w scan'
_diffrn_detector_area_resol_mean     ?
_diffrn_reflns_number     24018
_diffrn_reflns_av_R_equivalents     0.0316
_diffrn_reflns_av_sigmaI/netI     0.0244
_diffrn_reflns_theta_min     1.60
_diffrn_reflns_theta_max     25.00
_diffrn_reflns_theta_full     25.00
_diffrn_measured_fraction_theta_max     1.000
_diffrn_measured_fraction_theta_full     1.000
_diffrn_reflns_limit_h_min     -16
_diffrn_reflns_limit_h_max     16
_diffrn_reflns_limit_k_min     -11
_diffrn_reflns_limit_k_max     12
_diffrn_reflns_limit_l_min     -16
_diffrn_reflns_limit_l_max     16
_diffrn_standards_number     ?
_diffrn_standards_interval_count     ?
_diffrn_standards_interval_time     ?
_diffrn_standards_decay_%     ?
_refine_special_details
;
Refinement of <i>F</i>^2^ against ALL reflections. The weighted <i>R</i>-factor
<i>wR</i> and goodness of fit <i>S</i> are based on <i>F</i>^2^, conventional
<i>R</i>-factors <i>R</i> are based on <i>F</i>, with <i>F</i> set to zero for
negative <i>F</i>^2^. The threshold expression of <i>F</i>^2^ >
\s(<i>F</i>^2^) is used only for calculating <i>R</i>-factors(gt) <i>etc</i>.
and is not relevant to the choice of reflections for refinement.
<i>R</i>-factors based on <i>F</i>^2^ are statistically about twice as large
as those based on <i>F</i>, and <i>R</i>- factors based on ALL data will be
even larger.
;
_reflns_number_total     3311
_reflns_number_gt     2189
_reflns_threshold_expression     I>2\s(I)
_refine_ls_structure_factor_coef     Fsqd
_refine_ls_matrix_type     full
_refine_ls_R_factor_all     0.0702
_refine_ls_R_factor_gt     0.0379
_refine_ls_wR_factor_gt     0.0811
_refine_ls_wR_factor_ref     0.0973
_refine_ls_goodness_of_fit_ref     1.015
_refine_ls_restrained_S_all     1.015
_refine_ls_number_reflns     3311
_refine_ls_number_parameters     255
_refine_ls_number_restraints     0
_refine_ls_hydrogen_treatment     constr
_refine_ls_weighting_scheme     calc
_refine_ls_weighting_details
         'calc w=1/[\s^2^(Fo^2^)+(0.0369P)^2^+0.4099P] where P=(Fo^2^+2Fc^2^)/3'
_atom_sites_solution_hydrogens     geom
_atom_sites_solution_primary     direct
_atom_sites_solution_secondary     difmap
_refine_ls_shift/su_max     0.000
_refine_ls_shift/su_mean     0.000
_refine_diff_density_max     0.127
_refine_diff_density_min     -0.168
_refine_ls_extinction_method     none
_refine_ls_extinction_coef     ?
loop_
    _atom_type_symbol
    _atom_type_description
    _atom_type_scat_dispersion_real
    _atom_type_scat_dispersion_imag
    _atom_type_scat_source
    'C' 'C' 0.0033 0.0016
                         'International Tables Vol C Tables 4.2.6.8 and 6.1.1.4'
    'H' 'H' 0.0000 0.0000
                         'International Tables Vol C Tables 4.2.6.8 and 6.1.1.4'
    'N' 'N' 0.0061 0.0033
                         'International Tables Vol C Tables 4.2.6.8 and 6.1.1.4'
    'O' 'O' 0.0106 0.0060
                         'International Tables Vol C Tables 4.2.6.8 and 6.1.1.4'
_computing_data_collection     'APEX2 (Bruker, 2004)'
_computing_cell_refinement     'SAINT-Plus (Bruker, 2001)'
_computing_data_reduction     'SAINT-Plus (Bruker, 2001)'
_computing_structure_solution     'SHELXS97 (Sheldrick, 2008)'
_computing_structure_refinement     'SHELXL97 (Sheldrick, 2008)'
_computing_molecular_graphics     'SHELXTL (Sheldrick, 2008)'
_computing_publication_material     'SHELXL97 (Sheldrick, 2008)'
loop_
    _atom_site_type_symbol
    _atom_site_label
    _atom_site_fract_x
    _atom_site_fract_y
    _atom_site_fract_z
    _atom_site_U_iso_or_equiv
    _atom_site_adp_type
    _atom_site_calc_flag
    _atom_site_refinement_flags
    _atom_site_occupancy
    _atom_site_disorder_assembly
    _atom_site_disorder_group
    C C17 0.07245(13) 0.02765(18) 0.29042(13) 0.0566(5) Uani d . 1 . .
    H H17 0.0524 0.1096 0.2653 0.068 Uiso calc R 1 . .
    N N2 0.54537(15) 0.17422(18) 0.53262(13) 0.0822(6) Uani d . 1 . .
    N N1 0.63571(15) 0.30662(18) 0.31740(13) 0.0820(5) Uani d . 1 . .
    C C2 0.49439(14) 0.16026(18) 0.44763(15) 0.0572(5) Uani d . 1 . .
    C C1 0.55634(16) 0.25589(18) 0.29120(14) 0.0598(5) Uani d . 1 . .
    O O1 0.22453(9) 0.09523(14) 0.03832(9) 0.0684(4) Uani d . 1 . .
    O O2 0.16999(9) 0.01007(12) 0.18264(8) 0.0621(4) Uani d . 1 . .
    O O3 0.33469(11) 0.01535(14) -0.29526(10) 0.0796(4) Uani d . 1 . .
    O O4 0.02251(11) -0.19057(15) 0.46372(11) 0.0843(5) Uani d . 1 . .
    C C5 0.33212(13) 0.08186(16) 0.31600(12) 0.0496(4) Uani d . 1 . .
    H H5 0.3124 0.0507 0.3679 0.060 Uiso calc R 1 . .
    C C3 0.45763(13) 0.19033(16) 0.26340(13) 0.0494(4) Uani d . 1 . .
    C C7 0.29686(13) 0.11161(17) 0.13679(12) 0.0510(4) Uani d . 1 . .
    C C6 0.26639(13) 0.06676(16) 0.21448(12) 0.0485(4) Uani d . 1 . .
    C C4 0.42795(13) 0.14356(16) 0.34096(12) 0.0475(4) Uani d . 1 . .
    C C8 0.39146(13) 0.17408(16) 0.16126(13) 0.0534(5) Uani d . 1 . .
    H H8 0.4109 0.2053 0.1092 0.064 Uiso calc R 1 . .
    C C9 0.25752(13) 0.07923(17) -0.04349(12) 0.0513(4) Uani d . 1 . .
    C C11 0.21973(15) 0.11325(19) -0.22164(13) 0.0611(5) Uani d . 1 . .
    H H11 0.1780 0.1501 -0.2841 0.073 Uiso calc R 1 . .
    C C12 0.30366(15) 0.03855(18) -0.21509(13) 0.0561(5) Uani d . 1 . .
    C C10 0.19704(14) 0.13386(19) -0.13506(13) 0.0599(5) Uani d . 1 . .
    H H10 0.1404 0.1851 -0.1394 0.072 Uiso calc R 1 . .
    C C14 0.34035(16) 0.0024(2) -0.03671(14) 0.0701(6) Uani d . 1 . .
    H H14 0.3807 -0.0364 0.0253 0.084 Uiso calc R 1 . .
    C C15 0.25790(19) 0.0227(2) -0.39650(15) 0.0916(7) Uani d . 1 . .
    H H15A 0.1982 -0.0284 -0.4017 0.137 Uiso calc R 1 . .
    H H15B 0.2871 -0.0083 -0.4441 0.137 Uiso calc R 1 . .
    H H15C 0.2362 0.1097 -0.4125 0.137 Uiso calc R 1 . .
    C C13 0.36321(16) -0.0166(2) -0.12246(15) 0.0729(6) Uani d . 1 . .
    H H13 0.4200 -0.0679 -0.1177 0.087 Uiso calc R 1 . .
    C C16 0.13818(13) -0.04202(18) 0.25815(12) 0.0500(4) Uani d . 1 . .
    C C19 0.06522(13) -0.14685(19) 0.39663(13) 0.0562(5) Uani d . 1 . .
    C C18 0.03643(14) -0.02478(19) 0.36030(14) 0.0611(5) Uani d . 1 . .
    H H18 -0.0076 0.0223 0.3832 0.073 Uiso calc R 1 . .
    C C20 0.13229(14) -0.21514(19) 0.36496(14) 0.0605(5) Uani d . 1 . .
    H H20 0.1529 -0.2968 0.3903 0.073 Uiso calc R 1 . .
    C C21 0.16913(14) -0.16199(19) 0.29513(14) 0.0610(5) Uani d . 1 . .
    H H21 0.2148 -0.2077 0.2735 0.073 Uiso calc R 1 . .
    C C22 0.05311(19) -0.3141(2) 0.50731(17) 0.0959(8) Uani d . 1 . .
    H H22A 0.0348 -0.3764 0.4533 0.144 Uiso calc R 1 . .
    H H22B 0.0174 -0.3333 0.5523 0.144 Uiso calc R 1 . .
    H H22C 0.1278 -0.3156 0.5457 0.144 Uiso calc R 1 . .
loop_
    _atom_site_aniso_label
    _atom_site_aniso_U_11
    _atom_site_aniso_U_22
    _atom_site_aniso_U_33
    _atom_site_aniso_U_12
    _atom_site_aniso_U_13
    _atom_site_aniso_U_23
    C17 0.0538(11) 0.0585(12) 0.0579(11) 0.0016(9) 0.0218(9) 0.0032(9)
    N2 0.0906(13) 0.0919(14) 0.0548(11) -0.0179(11) 0.0175(10) -0.0080(9)
    N1 0.0812(12) 0.0891(13) 0.0840(12) -0.0312(11) 0.0409(10) -0.0140(10)
    C2 0.0604(11) 0.0590(12) 0.0547(12) -0.0090(9) 0.0249(10) -0.0040(9)
    C1 0.0674(13) 0.0617(13) 0.0582(12) -0.0135(11) 0.0330(10) -0.0070(9)
    O1 0.0540(7) 0.1085(11) 0.0438(7) -0.0043(7) 0.0200(6) 0.0038(7)
    O2 0.0499(7) 0.0901(10) 0.0466(7) -0.0137(7) 0.0187(6) 0.0044(6)
    O3 0.0843(10) 0.1044(12) 0.0543(8) 0.0018(8) 0.0311(7) -0.0108(8)
    O4 0.0803(10) 0.1067(12) 0.0830(10) 0.0058(9) 0.0502(8) 0.0287(9)
    C5 0.0543(11) 0.0557(11) 0.0444(10) 0.0003(9) 0.0250(8) 0.0026(8)
    C3 0.0525(10) 0.0480(10) 0.0533(10) -0.0039(8) 0.0263(9) -0.0024(8)
    C7 0.0521(10) 0.0591(11) 0.0427(10) 0.0022(9) 0.0193(8) 0.0028(8)
    C6 0.0453(10) 0.0532(11) 0.0495(10) -0.0009(8) 0.0211(8) 0.0016(8)
    C4 0.0506(10) 0.0473(10) 0.0463(10) -0.0005(8) 0.0205(8) -0.0028(8)
    C8 0.0591(11) 0.0591(12) 0.0502(10) -0.0017(9) 0.0302(9) 0.0042(9)
    C9 0.0506(10) 0.0611(12) 0.0423(10) -0.0062(9) 0.0179(8) 0.0023(8)
    C11 0.0629(12) 0.0727(13) 0.0433(10) -0.0001(10) 0.0155(9) 0.0107(9)
    C12 0.0610(12) 0.0617(12) 0.0463(10) -0.0065(10) 0.0213(9) -0.0047(9)
    C10 0.0532(11) 0.0723(13) 0.0523(11) 0.0070(10) 0.0180(9) 0.0086(10)
    C14 0.0786(14) 0.0786(15) 0.0464(11) 0.0182(11) 0.0166(10) 0.0123(10)
    C15 0.1065(18) 0.120(2) 0.0493(12) -0.0121(15) 0.0310(12) -0.0134(12)
    C13 0.0765(14) 0.0812(15) 0.0571(12) 0.0228(11) 0.0213(11) -0.0005(11)
    C16 0.0428(9) 0.0633(12) 0.0441(9) -0.0084(9) 0.0166(8) 0.0005(9)
    C19 0.0463(10) 0.0733(14) 0.0511(10) -0.0036(10) 0.0211(9) 0.0057(10)
    C18 0.0558(11) 0.0723(14) 0.0632(12) 0.0069(10) 0.0316(10) 0.0005(10)
    C20 0.0590(11) 0.0601(12) 0.0620(12) 0.0040(10) 0.0229(10) 0.0087(10)
    C21 0.0575(11) 0.0706(14) 0.0613(11) 0.0063(10) 0.0298(9) -0.0009(10)
    C22 0.0987(17) 0.113(2) 0.0784(15) -0.0085(15) 0.0363(13) 0.0389(14)
_geom_special_details
;
All e.s.d.'s (except the e.s.d. in the dihedral angle between two l.s. planes)
are estimated using the full covariance matrix. The cell e.s.d.'s are taken
into account individually in the estimation of e.s.d.'s in distances, angles
and torsion angles; correlations between e.s.d.'s in cell parameters are only
used when they are defined by crystal symmetry. An approximate (isotropic)
treatment of cell e.s.d.'s is used for estimating e.s.d.'s involving l.s.
planes.
;
loop_
    _geom_bond_atom_site_label_1
    _geom_bond_atom_site_label_2
    _geom_bond_site_symmetry_2
    _geom_bond_distance
    _geom_bond_publ_flag
    C17 C16 . 1.369(2) ?
    C17 C18 . 1.374(2) ?
    C17 H17 . 0.9300 ?
    N2 C2 . 1.140(2) ?
    N1 C1 . 1.142(2) ?
    C2 C4 . 1.438(2) ?
    C1 C3 . 1.437(3) ?
    O1 C7 . 1.3719(19) ?
    O1 C9 . 1.400(2) ?
    O2 C6 . 1.3633(19) ?
    O2 C16 . 1.4057(19) ?
    O3 C12 . 1.372(2) ?
    O3 C15 . 1.413(2) ?
    O4 C19 . 1.369(2) ?
    O4 C22 . 1.426(3) ?
    C5 C6 . 1.376(2) ?
    C5 C4 . 1.388(2) ?
    C5 H5 . 0.9300 ?
    C3 C8 . 1.386(2) ?
    C3 C4 . 1.393(2) ?
    C7 C8 . 1.378(2) ?
    C7 C6 . 1.394(2) ?
    C8 H8 . 0.9300 ?
    C9 C10 . 1.363(2) ?
    C9 C14 . 1.369(2) ?
    C11 C12 . 1.369(3) ?
    C11 C10 . 1.386(2) ?
    C11 H11 . 0.9300 ?
    C12 C13 . 1.373(3) ?
    C10 H10 . 0.9300 ?
    C14 C13 . 1.373(3) ?
    C14 H14 . 0.9300 ?
    C15 H15A . 0.9600 ?
    C15 H15B . 0.9600 ?
    C15 H15C . 0.9600 ?
    C13 H13 . 0.9300 ?
    C16 C21 . 1.366(2) ?
    C19 C20 . 1.371(2) ?
    C19 C18 . 1.380(3) ?
    C18 H18 . 0.9300 ?
    C20 C21 . 1.384(2) ?
    C20 H20 . 0.9300 ?
    C21 H21 . 0.9300 ?
    C22 H22A . 0.9600 ?
    C22 H22B . 0.9600 ?
    C22 H22C . 0.9600 ?
loop_
    _geom_angle_atom_site_label_1
    _geom_angle_atom_site_label_2
    _geom_angle_atom_site_label_3
    _geom_angle_site_symmetry_1
    _geom_angle_site_symmetry_3
    _geom_angle
    _geom_angle_publ_flag
    C16 C17 C18 . . 119.27(18) ?
    C16 C17 H17 . . 120.4 ?
    C18 C17 H17 . . 120.4 ?
    N2 C2 C4 . . 178.6(2) ?
    N1 C1 C3 . . 177.2(2) ?
    C7 O1 C9 . . 120.46(13) ?
    C6 O2 C16 . . 117.85(12) ?
    C12 O3 C15 . . 118.08(16) ?
    C19 O4 C22 . . 117.84(16) ?
    C6 C5 C4 . . 119.94(15) ?
    C6 C5 H5 . . 120.0 ?
    C4 C5 H5 . . 120.0 ?
    C8 C3 C4 . . 119.71(16) ?
    C8 C3 C1 . . 121.20(16) ?
    C4 C3 C1 . . 119.08(15) ?
    O1 C7 C8 . . 124.19(15) ?
    O1 C7 C6 . . 115.44(15) ?
    C8 C7 C6 . . 120.27(15) ?
    O2 C6 C5 . . 124.12(15) ?
    O2 C6 C7 . . 115.91(14) ?
    C5 C6 C7 . . 119.96(16) ?
    C5 C4 C3 . . 120.11(15) ?
    C5 C4 C2 . . 118.90(15) ?
    C3 C4 C2 . . 120.98(15) ?
    C7 C8 C3 . . 119.99(16) ?
    C7 C8 H8 . . 120.0 ?
    C3 C8 H8 . . 120.0 ?
    C10 C9 C14 . . 120.23(17) ?
    C10 C9 O1 . . 116.98(16) ?
    C14 C9 O1 . . 122.49(16) ?
    C12 C11 C10 . . 119.92(17) ?
    C12 C11 H11 . . 120.0 ?
    C10 C11 H11 . . 120.0 ?
    C11 C12 O3 . . 124.51(17) ?
    C11 C12 C13 . . 119.09(18) ?
    O3 C12 C13 . . 116.40(18) ?
    C9 C10 C11 . . 120.23(18) ?
    C9 C10 H10 . . 119.9 ?
    C11 C10 H10 . . 119.9 ?
    C9 C14 C13 . . 119.32(17) ?
    C9 C14 H14 . . 120.3 ?
    C13 C14 H14 . . 120.3 ?
    O3 C15 H15A . . 109.5 ?
    O3 C15 H15B . . 109.5 ?
    H15A C15 H15B . . 109.5 ?
    O3 C15 H15C . . 109.5 ?
    H15A C15 H15C . . 109.5 ?
    H15B C15 H15C . . 109.5 ?
    C14 C13 C12 . . 121.19(19) ?
    C14 C13 H13 . . 119.4 ?
    C12 C13 H13 . . 119.4 ?
    C21 C16 C17 . . 120.99(16) ?
    C21 C16 O2 . . 120.27(16) ?
    C17 C16 O2 . . 118.68(17) ?
    O4 C19 C20 . . 124.73(18) ?
    O4 C19 C18 . . 115.37(17) ?
    C20 C19 C18 . . 119.89(17) ?
    C17 C18 C19 . . 120.37(17) ?
    C17 C18 H18 . . 119.8 ?
    C19 C18 H18 . . 119.8 ?
    C19 C20 C21 . . 119.71(18) ?
    C19 C20 H20 . . 120.1 ?
    C21 C20 H20 . . 120.1 ?
    C16 C21 C20 . . 119.74(17) ?
    C16 C21 H21 . . 120.1 ?
    C20 C21 H21 . . 120.1 ?
    O4 C22 H22A . . 109.5 ?
    O4 C22 H22B . . 109.5 ?
    H22A C22 H22B . . 109.5 ?
    O4 C22 H22C . . 109.5 ?
    H22A C22 H22C . . 109.5 ?
    H22B C22 H22C . . 109.5 ?
loop_
    _geom_torsion_atom_site_label_1
    _geom_torsion_atom_site_label_2
    _geom_torsion_atom_site_label_3
    _geom_torsion_atom_site_label_4
    _geom_torsion_site_symmetry_1
    _geom_torsion_site_symmetry_2
    _geom_torsion_site_symmetry_3
    _geom_torsion_site_symmetry_4
    _geom_torsion
    _geom_torsion_publ_flag
    C9 O1 C7 C8 . . . . 33.4(3) ?
    C9 O1 C7 C6 . . . . -150.32(16) ?
    C16 O2 C6 C5 . . . . -3.4(2) ?
    C16 O2 C6 C7 . . . . 177.01(15) ?
    C4 C5 C6 O2 . . . . -178.51(15) ?
    C4 C5 C6 C7 . . . . 1.0(3) ?
    O1 C7 C6 O2 . . . . 1.4(2) ?
    C8 C7 C6 O2 . . . . 177.87(15) ?
    O1 C7 C6 C5 . . . . -178.18(15) ?
    C8 C7 C6 C5 . . . . -1.7(3) ?
    C6 C5 C4 C3 . . . . 0.1(2) ?
    C6 C5 C4 C2 . . . . 178.85(16) ?
    C8 C3 C4 C5 . . . . -0.5(2) ?
    C1 C3 C4 C5 . . . . 178.88(16) ?
    C8 C3 C4 C2 . . . . -179.28(16) ?
    C1 C3 C4 C2 . . . . 0.1(2) ?
    O1 C7 C8 C3 . . . . 177.40(16) ?
    C6 C7 C8 C3 . . . . 1.3(3) ?
    C4 C3 C8 C7 . . . . -0.2(3) ?
    C1 C3 C8 C7 . . . . -179.53(16) ?
    C7 O1 C9 C10 . . . . -143.22(17) ?
    C7 O1 C9 C14 . . . . 43.1(2) ?
    C10 C11 C12 O3 . . . . -177.94(17) ?
    C10 C11 C12 C13 . . . . 1.1(3) ?
    C15 O3 C12 C11 . . . . -26.5(3) ?
    C15 O3 C12 C13 . . . . 154.53(19) ?
    C14 C9 C10 C11 . . . . -0.7(3) ?
    O1 C9 C10 C11 . . . . -174.62(16) ?
    C12 C11 C10 C9 . . . . -0.5(3) ?
    C10 C9 C14 C13 . . . . 1.4(3) ?
    O1 C9 C14 C13 . . . . 174.93(18) ?
    C9 C14 C13 C12 . . . . -0.9(3) ?
    C11 C12 C13 C14 . . . . -0.4(3) ?
    O3 C12 C13 C14 . . . . 178.69(18) ?
    C18 C17 C16 C21 . . . . -0.7(3) ?
    C18 C17 C16 O2 . . . . 176.69(15) ?
    C6 O2 C16 C21 . . . . -83.9(2) ?
    C6 O2 C16 C17 . . . . 98.69(18) ?
    C22 O4 C19 C20 . . . . 2.7(3) ?
    C22 O4 C19 C18 . . . . -177.31(17) ?
    C16 C17 C18 C19 . . . . -0.7(3) ?
    O4 C19 C18 C17 . . . . -178.31(16) ?
    C20 C19 C18 C17 . . . . 1.7(3) ?
    O4 C19 C20 C21 . . . . 178.76(17) ?
    C18 C19 C20 C21 . . . . -1.2(3) ?
    C17 C16 C21 C20 . . . . 1.1(3) ?
    O2 C16 C21 C20 . . . . -176.20(15) ?
    C19 C20 C21 C16 . . . . -0.2(3) ?
data_global
_journal_date_recd_electronic     2010-08-27
_journal_date_accepted     2010-09-04
_journal_name_full     'Acta Crystallographica, Section E'
_journal_year     2010
_journal_volume     66
_journal_issue     10
_journal_page_first     o2527
_journal_page_last     o2527
_journal_paper_category     QO
_journal_coeditor_code     RZ2481
_publ_contact_author_name     'Renjie Li and Tianyou Peng'
_publ_contact_author_address
;
College of Chemistry and Molecular Science
Wuhan University
Wuhan 430072
People's Republic of China
;
_publ_contact_author_email     'lirj@whu.edu.cn'
_publ_contact_author_fax     '+86 27 87218474'
_publ_contact_author_phone     '+86 27 87218474'
_publ_section_title
;
4,5-Bis(4-methoxyphenoxy)phthalonitrile
;
loop_
    _publ_author_name
    _publ_author_address
    'Yu, Lijuan'
;
College of Chemistry and Molecular Science
Wuhan University
Wuhan 430072
People's Republic of China
;
    'Zhou, Xiaole'
;
College of Chemistry and Molecular Science
Wuhan University
Wuhan 430072
People's Republic of China
;
    'Yin, Yinghui'
;
College of Chemistry and Molecular Science
Wuhan University
Wuhan 430072
People's Republic of China
;
    'Renjie Li'
;
College of Chemistry and Molecular Science
Wuhan University
Wuhan 430072
People's Republic of China
;
    'Tianyou Peng'
;
College of Chemistry and Molecular Science
Wuhan University
Wuhan 430072
People's Republic of China
;
