# Supplementary material for: 4,5-Bis(4-meth­oxy­phen­oxy)phthalonitrile
Source: Acta Crystallogr Sect E Struct Rep Online. 2010 Sep 11;66(Pt 10):o2527. doi: 10.1107/S1600536810035610 (PMC2983375; doi:10.1107/S1600536810035610)
Supplement: Supplementary file 2 [file e-66-o2527-Isup2.hkl]

# 
# h,k,l, Fc-squared, Fo-squared, sigma(Fo-squared) and status flag 
# 
data_I
_shelx_title ' 070606b in P2(1)/c' 
_shelx_refln_list_code          4 
_shelx_F_calc_maximum      153.90 
_exptl_crystal_F_000       776.00 
_reflns_d_resolution_high  0.8409 
 
loop_ 
 _symmetry_equiv_pos_as_xyz 
 'x, y, z' 
 '-x, y+1/2, -z+1/2' 
 '-x, -y, -z' 
 'x, -y-1/2, z-1/2' 
 
_cell_length_a    13.7614 
_cell_length_b    10.4926 
_cell_length_c    14.0701 
_cell_angle_alpha  90.000 
_cell_angle_beta  112.551 
_cell_angle_gamma  90.000 
 
_shelx_F_squared_multiplier     1.000 
 
loop_ 
 _refln_index_h 
 _refln_index_k 
 _refln_index_l 
 _refln_F_squared_calc 
 _refln_F_squared_meas 
 _refln_F_squared_sigma 
 _refln_observed_status 
   1   0   0      320.51      301.28      5.97 o 
   2   0   0     2647.36     2546.86     19.73 o 
   3   0   0      935.22      918.68      7.71 o 
   4   0   0      390.00      353.51      3.54 o 
   5   0   0      325.89      312.24      3.68 o 
   6   0   0      709.92      707.91      6.93 o 
   7   0   0       58.07       46.53      1.82 o 
   8   0   0      333.90      360.14      7.67 o 
   9   0   0        1.51        1.30      1.65 o 
  10   0   0      651.74      646.86     19.53 o 
  11   0   0        9.14        5.80      5.87 o 
  12   0   0        0.71       -1.10      5.30 o 
  13   0   0        1.05        1.51      6.06 o 
  14   0   0       12.00       15.98      7.68 o 
  15   0   0        3.65        9.85      7.29 o 
   1   1   0     1562.89     1399.93      9.02 o 
   2   1   0     4582.23     4168.26     22.70 o 
   3   1   0    10233.56     9820.61     52.12 o 
   4   1   0      770.81      751.25      4.95 o 
   5   1   0      212.47      234.02      2.74 o 
   6   1   0       26.51       32.93      1.34 o 
   7   1   0      540.51      533.38      5.06 o 
   8   1   0      198.78      202.50      2.55 o 
   9   1   0      415.42      409.24      7.72 o 
  10   1   0        2.29        0.28      2.18 o 
  11   1   0       41.30       43.09      3.03 o 
  12   1   0       14.87       12.65      4.52 o 
  13   1   0       17.72       18.58      5.13 o 
  14   1   0        3.30       -0.80      4.37 o 
  15   1   0        1.08        0.84      4.91 o 
   0   2   0     6152.76     5643.85     45.92 o 
   1   2   0      793.96      773.31      5.73 o 
   2   2   0    21615.30    20573.90    122.86 o 
   3   2   0     5481.61     5261.05     29.66 o 
   4   2   0       11.71       14.01      0.64 o 
   5   2   0      837.40      885.44      5.88 o 
   6   2   0      300.64      326.20      3.41 o 
   7   2   0      180.78      190.31      2.85 o 
   8   2   0       15.42       23.74      2.13 o 
   9   2   0       43.23       41.52      2.89 o 
  10   2   0       36.23       43.68      3.56 o 
  11   2   0       10.65       10.25      2.53 o 
  12   2   0      116.75      127.57     12.03 o 
  13   2   0        7.68        8.05      4.78 o 
  14   2   0        0.74        0.78      4.65 o 
   1   3   0    19139.91    18560.63    110.41 o 
   2   3   0      364.47      324.14      3.12 o 
   3   3   0     2960.56     2783.59     15.79 o 
   4   3   0      109.32      103.15      1.51 o 
   5   3   0      868.36      861.03      7.64 o 
   6   3   0       12.97       18.04      1.27 o 
   7   3   0        0.87        2.35      1.23 o 
   8   3   0       89.02       83.55      3.47 o 
   9   3   0        2.02       -2.20      2.04 o 
  10   3   0       58.58       59.18      3.55 o 
  11   3   0       14.27       14.81      2.77 o 
  12   3   0        7.09        7.23      3.37 o 
  13   3   0        0.74       -5.97      3.98 o 
  14   3   0        0.01       -5.24      5.07 o 
   0   4   0      277.88      267.78      3.90 o 
   1   4   0       40.92       49.12      1.50 o 
   2   4   0       98.34      113.25      1.97 o 
   3   4   0     1259.89     1255.78      8.87 o 
   4   4   0     1977.44     2073.75     13.77 o 
   5   4   0      296.26      278.38      2.84 o 
   6   4   0      801.02      832.23      7.10 o 
   7   4   0      117.55      112.15      2.93 o 
   8   4   0       22.54       25.07      2.30 o 
   9   4   0        2.15        1.27      1.81 o 
  10   4   0      261.02      261.03      6.32 o 
  11   4   0       34.10       36.52      3.76 o 
  12   4   0        0.70       -0.59      3.13 o 
  13   4   0        0.69       -2.58      6.50 o 
  14   4   0       11.44       17.05      7.83 o 
   1   5   0      282.27      300.12      3.78 o 
   2   5   0       46.34       52.06      1.72 o 
   3   5   0      490.82      457.44      4.42 o 
   4   5   0     1885.46     1860.63     12.09 o 
   5   5   0       69.11       54.53      2.18 o 
   6   5   0        1.47        1.23      1.47 o 
   7   5   0        5.59        6.89      1.97 o 
   8   5   0        1.31        2.32      1.94 o 
   9   5   0        2.60        2.16      1.99 o 
  10   5   0      231.65      227.26      5.71 o 
  11   5   0      122.86      124.42      4.69 o 
  12   5   0        3.21        9.74      5.01 o 
  13   5   0       34.83       35.54      6.66 o 
   0   6   0     3125.75     3178.17     24.30 o 
   1   6   0        6.99        5.84      1.03 o 
   2   6   0     1573.08     1616.39     11.76 o 
   3   6   0        0.24        0.99      1.22 o 
   4   6   0      474.57      499.11      5.39 o 
   5   6   0      118.50      102.96      3.97 o 
   6   6   0      416.80      387.62      6.09 o 
   7   6   0      111.28      114.16      3.97 o 
   8   6   0       68.95       63.93      3.34 o 
   9   6   0      189.12      189.86      6.57 o 
  10   6   0        0.20       -1.80      2.39 o 
  11   6   0        7.97       12.05      2.70 o 
  12   6   0        0.80        4.54      2.45 o 
  13   6   0        2.04        3.27      3.34 o 
   1   7   0      187.94      176.30      3.89 o 
   2   7   0      246.36      278.34      4.90 o 
   3   7   0       66.40       72.72      2.45 o 
   4   7   0        4.67        5.08      2.00 o 
   5   7   0        3.42        6.18      2.14 o 
   6   7   0      223.06      206.30      5.31 o 
   7   7   0       12.37       11.86      2.60 o 
   8   7   0        4.00        3.83      2.30 o 
   9   7   0       47.69       45.45      4.12 o 
  10   7   0       53.11       52.76      4.39 o 
  11   7   0        8.54       13.84      4.35 o 
  12   7   0        0.58       -4.01      3.88 o 
   0   8   0       14.10       10.57      2.14 o 
   1   8   0        7.00        4.68      1.99 o 
   2   8   0       69.45       63.23      2.78 o 
   3   8   0        6.59        8.46      2.55 o 
   4   8   0       18.87       18.11      2.74 o 
   5   8   0       33.04       30.34      3.09 o 
   6   8   0        3.14        3.95      2.45 o 
   7   8   0       38.11       26.67      3.60 o 
   8   8   0      162.17      133.45      7.93 o 
   9   8   0       17.26       12.12      4.36 o 
  10   8   0       16.97       15.10      4.51 o 
  11   8   0        3.02       -5.77      3.84 o 
   1   9   0        1.69        1.78      1.55 o 
   2   9   0       11.98       10.09      2.84 o 
   3   9   0        2.93        2.36      3.06 o 
   4   9   0        0.50        2.01      2.50 o 
   5   9   0       34.49       25.44      4.95 o 
   6   9   0       12.66        6.00      3.46 o 
   7   9   0        2.24        0.32      3.41 o 
   8   9   0        2.02       -4.25      4.65 o 
   9   9   0       48.94       49.19      6.22 o 
  10   9   0        0.03       -4.43      4.32 o 
   0  10   0        3.33        1.82      2.86 o 
   1  10   0        0.68        5.06      2.82 o 
   2  10   0       33.17       30.90      3.59 o 
   3  10   0       43.45       44.58      5.00 o 
   4  10   0        0.67       -1.49      3.86 o 
   5  10   0        2.44        6.23      3.95 o 
   6  10   0       23.64       13.37      8.85 o 
   7  10   0       21.64       18.24      5.43 o 
   8  10   0        9.08       18.50      5.72 o 
   9  10   0       11.99       10.18      5.72 o 
   1  11   0        1.05       -3.21      3.47 o 
   2  11   0        6.70        4.70      3.95 o 
   3  11   0        0.55       -5.01      3.34 o 
   4  11   0        8.32        2.57      9.16 o 
   5  11   0        4.06       -2.94      5.32 o 
   6  11   0        1.70       -6.14     11.18 o 
   7  11   0       22.95       26.58     13.49 o 
   0  12   0        6.16        1.96      7.99 o 
   1  12   0       34.87       27.31      7.40 o 
   2  12   0        0.52        1.15      4.76 o 
   3  12   0        0.28       -2.90      9.44 o 
   4  12   0        1.31       -1.80      8.13 o 
 -15   1   1        0.74        0.49      4.21 o 
 -14   1   1        0.02       -6.26      4.17 o 
 -13   1   1       10.90        7.14      4.40 o 
 -12   1   1       24.81       33.62      5.91 o 
 -11   1   1       27.91       32.28      2.54 o 
 -10   1   1       94.63       90.44      3.39 o 
  -9   1   1       42.25       46.90      1.87 o 
  -8   1   1     1394.45     1488.09     12.58 o 
  -7   1   1        2.04        1.09      0.82 o 
  -6   1   1      198.36      209.73      2.85 o 
  -5   1   1     1514.05     1479.84      9.30 o 
  -4   1   1     1193.51     1191.84      6.98 o 
  -3   1   1     6498.95     6157.67     32.93 o 
  -2   1   1      543.51      583.77      3.36 o 
  -1   1   1      179.67      172.39      1.40 o 
   0   1   1      893.39      833.45      4.97 o 
   1   1   1     2513.02     2401.44     13.70 o 
   2   1   1    23039.30    21928.63    113.63 o 
   3   1   1     3736.87     3748.52     19.78 o 
   4   1   1       13.41       12.33      0.69 o 
   5   1   1       69.04       69.91      1.25 o 
   6   1   1       49.46       57.20      1.26 o 
   7   1   1      411.42      436.57      3.54 o 
   8   1   1      335.78      341.18      3.33 o 
   9   1   1       13.10       13.37      1.41 o 
  10   1   1      133.66      121.62      3.62 o 
  11   1   1      141.78      158.83      8.00 o 
  12   1   1        0.14        0.22      4.17 o 
  13   1   1        2.14        1.08      4.41 o 
  14   1   1        0.02       -0.16      4.47 o 
 -15   2   1        0.63        3.19      4.15 o 
 -14   2   1       16.04       20.27      4.90 o 
 -13   2   1        0.63       -5.10      4.93 o 
 -12   2   1       60.67       53.60      5.15 o 
 -11   2   1       25.69       24.39      2.86 o 
 -10   2   1        0.37        2.90      2.33 o 
  -9   2   1        2.82        3.77      1.85 o 
  -8   2   1       33.07       34.55      1.83 o 
  -7   2   1      201.55      238.01      3.77 o 
  -6   2   1      817.04      840.78      6.06 o 
  -5   2   1     3274.71     3462.04     20.12 o 
  -4   2   1      651.07      687.18      4.90 o 
  -3   2   1     4739.88     4619.37     23.44 o 
  -2   2   1       25.54       23.41      1.07 o 
  -1   2   1    20022.80    18938.85     86.20 o 
   0   2   1      190.48      172.91      1.80 o 
   1   2   1       83.99       70.76      1.26 o 
   2   2   1     3381.58     3285.75     18.26 o 
   3   2   1       13.06       13.14      0.91 o 
   4   2   1       65.19       63.25      1.44 o 
   5   2   1       56.87       59.33      1.45 o 
   6   2   1       62.12       58.77      1.27 o 
   7   2   1      166.28      157.34      2.18 o 
   8   2   1        0.06        0.85      1.08 o 
   9   2   1        6.20        3.92      1.08 o 
  10   2   1        6.09        4.37      1.71 o 
  11   2   1       42.16       42.37      5.41 o 
  12   2   1        4.19        3.35      4.36 o 
  13   2   1       10.37        2.10      4.54 o 
  14   2   1        0.28       -4.61      4.45 o 
 -15   3   1        0.31       -4.04      6.58 o 
 -14   3   1        0.25       -5.80      5.19 o 
 -13   3   1        0.02        3.20      3.73 o 
 -12   3   1       56.27       47.20      4.99 o 
 -11   3   1       10.70       16.33      2.93 o 
 -10   3   1       29.27       26.12      3.04 o 
  -9   3   1        4.90        1.85      2.14 o 
  -8   3   1       92.07       80.23      2.46 o 
  -7   3   1        9.16        6.50      0.82 o 
  -6   3   1     1205.91     1275.83      8.34 o 
  -5   3   1       10.62       20.40      0.96 o 
  -4   3   1      233.05      204.15      2.10 o 
  -3   3   1     3286.81     3386.65     18.24 o 
  -2   3   1    23685.04    23121.21    110.03 o 
  -1   3   1     7232.82     7068.49     37.71 o 
   0   3   1     1045.94     1082.03      7.06 o 
   1   3   1      150.64      152.40      1.78 o 
   2   3   1     3425.75     3370.65     18.11 o 
   3   3   1      160.70      158.69      2.14 o 
   4   3   1      132.98      127.80      2.05 o 
   5   3   1      165.47      142.61      2.46 o 
   6   3   1       89.06       81.61      1.97 o 
   7   3   1       47.86       49.93      2.29 o 
   8   3   1       47.28       49.86      2.35 o 
   9   3   1       30.18       34.49      2.14 o 
  10   3   1       29.07       24.15      3.37 o 
  11   3   1       13.05       14.02      2.70 o 
  12   3   1       30.81       26.41      5.28 o 
  13   3   1        4.94        5.11      5.43 o 
  14   3   1       26.14       31.74      7.58 o 
 -14   4   1        5.99        6.82     11.23 o 
 -13   4   1        3.04        4.44      4.93 o 
 -12   4   1       47.77       44.74      7.34 o 
 -11   4   1      106.98      108.56      5.39 o 
 -10   4   1        9.56       10.92      2.66 o 
  -9   4   1       44.89       49.62      2.08 o 
  -8   4   1        0.27       -1.01      1.28 o 
  -7   4   1        3.83        2.12      1.11 o 
  -6   4   1       18.03       12.83      0.92 o 
  -5   4   1      142.36      165.34      2.14 o 
  -4   4   1      175.80      150.51      2.23 o 
  -3   4   1     1646.91     1680.91     10.85 o 
  -2   4   1      808.62      800.51      5.98 o 
  -1   4   1      470.03      478.58      3.65 o 
   0   4   1      454.13      470.09      3.84 o 
   1   4   1     1191.56     1179.41      8.31 o 
   2   4   1      148.04      175.28      2.19 o 
   3   4   1      386.00      358.99      3.26 o 
   4   4   1       40.83       47.11      1.96 o 
   5   4   1       90.82       86.00      2.19 o 
   6   4   1       81.52       76.77      2.42 o 
   7   4   1      351.43      337.53      4.76 o 
   8   4   1        1.18        1.12      1.71 o 
   9   4   1       10.17        6.54      2.32 o 
  10   4   1       39.71       44.23      2.57 o 
  11   4   1       32.51       37.71      3.62 o 
  12   4   1       31.92       40.68      9.01 o 
  13   4   1        6.89        5.38      6.65 o 
 -14   5   1        5.11        1.46      5.60 o 
 -13   5   1        5.89        8.96      5.41 o 
 -12   5   1        4.30        6.54      5.73 o 
 -11   5   1       40.04       37.11      3.18 o 
 -10   5   1       90.65       77.63      3.14 o 
  -9   5   1        4.24        4.05      2.08 o 
  -8   5   1       14.20       14.13      2.15 o 
  -7   5   1       33.84       35.62      2.05 o 
  -6   5   1      430.93      424.80      5.45 o 
  -5   5   1       92.79       95.61      1.99 o 
  -4   5   1     7544.92     7350.13     43.45 o 
  -3   5   1     1867.77     1898.05     12.92 o 
  -2   5   1     1851.29     1858.34     12.23 o 
  -1   5   1       72.54       66.49      1.53 o 
   0   5   1      872.50      870.03      7.07 o 
   1   5   1      575.91      625.60      5.77 o 
   2   5   1      891.11      947.80      6.98 o 
   3   5   1      173.94      198.63      2.55 o 
   4   5   1       20.64       17.14      1.02 o 
   5   5   1       37.69       39.06      2.66 o 
   6   5   1        0.91        2.59      1.77 o 
   7   5   1      126.81      122.70      3.61 o 
   8   5   1       55.69       62.60      4.11 o 
   9   5   1      106.57      104.20      3.65 o 
  10   5   1       18.12       17.37      2.26 o 
  11   5   1        0.05        1.92      2.01 o 
  12   5   1       17.24       18.36      5.21 o 
  13   5   1        0.32       -0.77      6.63 o 
 -13   6   1        0.57       -4.64      4.47 o 
 -12   6   1        3.08        7.07      2.51 o 
 -11   6   1       53.83       42.08      3.34 o 
 -10   6   1       19.55       11.05      4.02 o 
  -9   6   1      116.64      113.88      4.17 o 
  -8   6   1      286.15      266.43      5.71 o 
  -7   6   1      269.05      264.73      5.18 o 
  -6   6   1        7.68        8.84      2.02 o 
  -5   6   1      135.61      131.93      3.27 o 
  -4   6   1      240.68      242.40      4.01 o 
  -3   6   1      728.60      735.88      6.81 o 
  -2   6   1        5.84        3.80      1.25 o 
  -1   6   1      257.75      244.07      2.84 o 
   0   6   1      126.79      131.37      2.39 o 
   1   6   1       49.30       55.73      2.24 o 
   2   6   1       12.19        7.98      1.39 o 
   3   6   1       40.95       38.23      1.53 o 
   4   6   1       14.63       16.45      2.02 o 
   5   6   1      124.69      119.71      3.84 o 
   6   6   1      293.89      278.02      5.65 o 
   7   6   1      249.73      243.42      5.48 o 
   8   6   1       12.13       12.26      2.55 o 
   9   6   1        6.66        4.83      2.29 o 
  10   6   1       21.43       23.61      4.30 o 
  11   6   1       75.19       72.48      5.00 o 
  12   6   1       29.73       22.68      4.07 o 
 -12   7   1       24.81       23.20      4.24 o 
 -11   7   1        2.19       -3.44      5.66 o 
 -10   7   1        0.32       -3.37      3.29 o 
  -9   7   1       23.99       25.30      3.40 o 
  -8   7   1      119.91      121.12      4.38 o 
  -7   7   1        3.28        2.51      3.10 o 
  -6   7   1      348.11      316.44      6.00 o 
  -5   7   1      171.52      173.92      4.30 o 
  -4   7   1      515.03      508.67      7.82 o 
  -3   7   1      152.44      148.89      3.38 o 
  -2   7   1       80.68       86.73      3.25 o 
  -1   7   1      109.85      114.58      4.04 o 
   0   7   1       57.07       54.97      1.96 o 
   1   7   1      357.01      357.41      5.05 o 
   2   7   1      316.84      342.05      4.84 o 
   3   7   1       29.45       28.04      2.18 o 
   4   7   1       45.70       45.70      2.81 o 
   5   7   1       11.27       15.23      2.56 o 
   6   7   1      114.32      110.12      4.21 o 
   7   7   1        0.14        1.70      2.36 o 
   8   7   1      101.49      100.61      4.88 o 
   9   7   1      192.02      184.79      7.26 o 
  10   7   1       42.29       42.36      5.25 o 
  11   7   1        9.07       10.43      3.89 o 
  12   7   1        1.33        1.59      3.72 o 
 -11   8   1        3.42        3.09      3.98 o 
 -10   8   1        2.75        1.26      3.61 o 
  -9   8   1        7.28        9.44      3.40 o 
  -8   8   1       10.59        8.60      2.95 o 
  -7   8   1      135.81      132.76      5.17 o 
  -6   8   1      145.63      150.16      4.89 o 
  -5   8   1       69.57       67.68      3.72 o 
  -4   8   1       18.03       18.25      2.89 o 
  -3   8   1      249.13      252.81      4.92 o 
  -2   8   1       98.01      104.90      3.14 o 
  -1   8   1       11.78        9.34      2.07 o 
   0   8   1       27.50       31.39      1.98 o 
   1   8   1      105.36      107.66      3.23 o 
   2   8   1      127.05      124.83      3.79 o 
   3   8   1        0.49        0.20      2.47 o 
   4   8   1        2.51       -0.77      2.61 o 
   5   8   1        3.74        2.67      2.49 o 
   6   8   1       14.91       14.17      2.79 o 
   7   8   1       11.22       16.98      3.42 o 
   8   8   1       28.76       39.58      4.10 o 
   9   8   1        2.35       -5.95      3.97 o 
  10   8   1        4.29        4.11      3.86 o 
  11   8   1        3.32        9.49      4.32 o 
 -10   9   1        5.02        2.90      5.33 o 
  -9   9   1        2.70        0.00      6.67 o 
  -8   9   1        8.80        9.40      5.47 o 
  -7   9   1        0.00        1.81      3.22 o 
  -6   9   1        0.16       -4.65      3.10 o 
  -5   9   1        1.70        0.04      2.44 o 
  -4   9   1       77.65       72.46      3.93 o 
  -3   9   1       24.56       27.42      3.04 o 
  -2   9   1       19.52       16.18      2.47 o 
  -1   9   1      145.82      155.37      3.71 o 
   0   9   1       95.69      102.37      3.46 o 
   1   9   1        0.24        1.07      1.93 o 
   2   9   1        3.84        3.53      2.75 o 
   3   9   1        0.30        2.03      2.94 o 
   4   9   1        1.58        0.35      2.84 o 
   5   9   1        0.63        3.47      3.37 o 
   6   9   1       94.78      107.30      7.79 o 
   7   9   1       51.66       61.32     11.67 o 
   8   9   1       11.83       21.02      5.44 o 
   9   9   1       12.18        6.49      7.10 o 
  10   9   1        0.93        1.43      3.99 o 
  -9  10   1        4.93        1.75      5.05 o 
  -8  10   1        3.77       11.57      5.66 o 
  -7  10   1       20.99       16.82      5.58 o 
  -6  10   1        4.93        6.67      4.88 o 
  -5  10   1       27.06       21.18      4.57 o 
  -4  10   1       22.76       24.27      3.90 o 
  -3  10   1        4.93        6.87      2.97 o 
  -2  10   1        1.57        1.18      2.79 o 
  -1  10   1       25.82       27.57      3.00 o 
   0  10   1       94.30       99.87      5.45 o 
   1  10   1        6.16       -1.20      2.97 o 
   2  10   1       49.76       59.06      3.84 o 
   3  10   1        0.02       -5.21      3.47 o 
   4  10   1        0.89       -4.24      6.33 o 
   5  10   1        5.05       -3.48      3.92 o 
   6  10   1        1.48       -5.84      5.44 o 
   7  10   1       11.70        1.12      6.12 o 
   8  10   1        3.99        1.05      8.96 o 
  -7  11   1        7.40        6.78      5.44 o 
  -6  11   1        2.08        0.92      4.67 o 
  -5  11   1        0.01       -7.91      5.27 o 
  -4  11   1        7.57       11.98      6.65 o 
  -3  11   1        2.79       -5.18      3.45 o 
  -2  11   1       28.42       37.28      4.99 o 
  -1  11   1        6.06        0.41      4.55 o 
   0  11   1       21.40       17.53      6.51 o 
   1  11   1        2.67        7.82      4.09 o 
   2  11   1        9.15        7.88      4.13 o 
   3  11   1       15.47       11.22      4.94 o 
   4  11   1        2.84       -4.98      5.44 o 
   5  11   1        3.54       -6.15      5.60 o 
   6  11   1       22.51       38.38      8.05 o 
  -4  12   1        0.00        2.56      6.35 o 
  -3  12   1       10.58       10.67      5.42 o 
  -2  12   1       15.26       15.49      5.67 o 
  -1  12   1        1.81        3.74      6.08 o 
   0  12   1        2.63        4.73      6.02 o 
   1  12   1        0.33       -6.90      5.02 o 
   2  12   1        0.15        3.23      6.78 o 
   3  12   1        5.09       19.52      7.43 o 
 -15   0   2       13.36       23.57      6.40 o 
 -14   0   2       61.50       61.43      7.96 o 
 -13   0   2        1.84       -8.10      5.40 o 
 -12   0   2        0.87        2.24      5.87 o 
 -11   0   2       22.69       31.41     13.34 o 
 -10   0   2       40.50       44.72      3.16 o 
  -9   0   2        0.41       -0.67      1.92 o 
  -8   0   2     1463.55     1626.74     19.77 o 
  -7   0   2     3214.29     3415.45     47.25 o 
  -6   0   2     1129.67     1131.14     11.27 o 
  -5   0   2       52.12       56.20      2.71 o 
  -4   0   2     5830.91     5794.53     41.22 o 
  -3   0   2     2844.49     2707.05     19.88 o 
  -2   0   2      177.64      185.52      2.50 o 
  -1   0   2      524.32      513.55      4.40 o 
   0   0   2     8208.75     7614.16     59.51 o 
   1   0   2     2214.82     2009.56     15.98 o 
   2   0   2    12682.41    12258.54     92.27 o 
   3   0   2     7172.76     7005.96     53.02 o 
   4   0   2     6945.55     6772.22     48.28 o 
   5   0   2      450.43      450.21      4.88 o 
   6   0   2      128.03      110.38      2.31 o 
   7   0   2        7.77        9.74      1.38 o 
   8   0   2      228.00      227.95      4.74 o 
   9   0   2       28.40       26.77      3.72 o 
  10   0   2      178.83      160.13      6.80 o 
  11   0   2       85.92       71.53      5.29 o 
  12   0   2        3.51        7.87      6.53 o 
  13   0   2       57.50       51.14      9.14 o 
  14   0   2       36.89       43.04      9.57 o 
 -15   1   2        1.50        5.55      4.18 o 
 -14   1   2        7.56        5.20      2.69 o 
 -13   1   2       74.67       76.30      3.91 o 
 -12   1   2       14.50       14.45      2.83 o 
 -11   1   2        0.00       -2.39      1.60 o 
 -10   1   2        6.63        6.46      2.15 o 
  -9   1   2      172.38      197.86      3.23 o 
  -8   1   2      150.35      148.07      3.27 o 
  -7   1   2     1897.69     1939.94     12.30 o 
  -6   1   2       13.00       14.01      0.92 o 
  -5   1   2     1839.94     1871.38     11.14 o 
  -4   1   2      480.45      438.75      3.09 o 
  -3   1   2     3232.58     3115.20     16.06 o 
  -2   1   2       72.48       67.13      1.19 o 
  -1   1   2     4927.19     4701.25     21.58 o 
   0   1   2      720.95      680.10      3.99 o 
   1   1   2     2092.43     2032.39     10.75 o 
   2   1   2       16.49       20.12      0.81 o 
   3   1   2      786.30      753.19      4.70 o 
   4   1   2      850.84      822.17      5.58 o 
   5   1   2     1414.85     1396.16      9.12 o 
   6   1   2       13.41       12.55      0.85 o 
   7   1   2       40.62       40.54      1.42 o 
   8   1   2        8.05        8.36      1.36 o 
   9   1   2       58.59       61.53      2.31 o 
  10   1   2        4.38        1.00      2.31 o 
  11   1   2       56.61       57.26      3.74 o 
  12   1   2        8.47        4.17      2.97 o 
  13   1   2       36.30       37.72      6.01 o 
  14   1   2        0.16        2.81      6.21 o 
 -15   2   2        1.34       -4.57      3.97 o 
 -14   2   2        8.91        4.30      4.53 o 
 -13   2   2       15.09       12.35      3.64 o 
 -12   2   2       27.84       30.84      3.10 o 
 -11   2   2       27.25       26.93      2.98 o 
 -10   2   2       19.81       20.00      2.67 o 
  -9   2   2      163.04      167.44      2.77 o 
  -8   2   2      388.49      413.78      4.13 o 
  -7   2   2        0.22        1.37      0.81 o 
  -6   2   2     3320.98     3431.60     21.82 o 
  -5   2   2      873.76      868.55      5.97 o 
  -4   2   2     1905.43     1968.49     11.09 o 
  -3   2   2     4473.66     4339.27     21.46 o 
  -2   2   2     3038.02     2909.63     14.64 o 
  -1   2   2     2871.35     2748.48     13.05 o 
   0   2   2     2980.88     2915.34     15.03 o 
   1   2   2     7092.55     6870.50     35.37 o 
   2   2   2     5703.44     5590.72     27.47 o 
   3   2   2      315.21      327.69      3.15 o 
   4   2   2      797.79      794.02      5.89 o 
   5   2   2      488.89      477.62      3.89 o 
   6   2   2        0.39        0.48      0.73 o 
   7   2   2       71.70       71.28      2.05 o 
   8   2   2        0.57        2.01      1.30 o 
   9   2   2      109.85      107.51      4.57 o 
  10   2   2        2.97       -0.21      2.92 o 
  11   2   2       66.70       76.03      4.00 o 
  12   2   2        3.86        3.41      3.50 o 
  13   2   2        5.78        7.32      4.86 o 
  14   2   2        0.73       -2.49      4.67 o 
 -15   3   2       17.42       34.46      9.45 o 
 -14   3   2        0.07       -2.99      4.27 o 
 -13   3   2        1.56        1.13      2.96 o 
 -12   3   2        0.00       -3.00      2.31 o 
 -11   3   2        1.37        0.84      2.41 o 
 -10   3   2       92.94      101.18      5.67 o 
  -9   3   2      460.05      501.50      5.44 o 
  -8   3   2       32.44       37.67      1.51 o 
  -7   3   2       76.04       81.64      1.74 o 
  -6   3   2      254.01      250.27      2.61 o 
  -5   3   2      195.48      202.73      2.28 o 
  -4   3   2     1078.23     1077.07      6.92 o 
  -3   3   2      583.32      562.76      4.21 o 
  -2   3   2     1581.90     1514.15      8.16 o 
  -1   3   2      168.24      172.76      1.99 o 
   0   3   2       42.31       49.48      1.04 o 
   1   3   2      765.71      716.83      4.22 o 
   2   3   2      744.97      739.68      4.97 o 
   3   3   2       33.80       31.15      1.56 o 
   4   3   2       31.66       36.64      1.50 o 
   5   3   2       29.06       33.00      1.37 o 
   6   3   2        0.67        1.46      1.07 o 
   7   3   2      103.16       92.92      2.43 o 
   8   3   2        1.23        0.99      1.40 o 
   9   3   2       55.23       51.57      2.17 o 
  10   3   2        2.43        1.32      1.79 o 
  11   3   2       28.21       36.85      3.96 o 
  12   3   2       29.22       29.79      5.45 o 
  13   3   2        8.06       14.51      6.11 o 
 -14   4   2       25.46       23.64      6.09 o 
 -13   4   2        1.23        3.31      4.20 o 
 -12   4   2       29.63       33.03      5.34 o 
 -11   4   2      173.78      156.68      6.30 o 
 -10   4   2        4.13        4.50      1.93 o 
  -9   4   2      106.41      110.46      2.70 o 
  -8   4   2        0.15        1.29      1.11 o 
  -7   4   2      198.03      202.74      2.68 o 
  -6   4   2        1.20        1.35      0.90 o 
  -5   4   2      590.22      584.59      4.51 o 
  -4   4   2     1669.88     1644.03     10.06 o 
  -3   4   2      118.91      125.70      2.08 o 
  -2   4   2       21.53       20.42      1.09 o 
  -1   4   2      258.87      253.24      2.64 o 
   0   4   2     1553.53     1583.90      8.60 o 
   1   4   2      375.64      376.68      3.14 o 
   2   4   2      413.14      414.83      3.28 o 
   3   4   2      190.59      175.62      2.18 o 
   4   4   2      718.14      763.01      7.75 o 
   5   4   2       16.80       18.17      1.64 o 
   6   4   2        4.64        8.88      1.47 o 
   7   4   2      115.41       99.26      2.73 o 
   8   4   2       51.58       48.25      2.34 o 
   9   4   2       80.78       78.58      2.77 o 
  10   4   2       49.56       55.44      2.93 o 
  11   4   2      125.09      144.80      4.53 o 
  12   4   2       21.84       36.82      7.12 o 
  13   4   2       27.55       27.80      8.69 o 
 -14   5   2        2.94        8.41      4.95 o 
 -13   5   2        5.33        7.63      6.55 o 
 -12   5   2        3.49        2.93      4.45 o 
 -11   5   2        7.84        6.27      2.44 o 
 -10   5   2      117.44      108.88      3.61 o 
  -9   5   2       20.14       22.87      2.39 o 
  -8   5   2      162.44      143.32      3.72 o 
  -7   5   2       16.92       20.57      2.00 o 
  -6   5   2       70.87       75.86      2.26 o 
  -5   5   2      140.49      157.34      2.58 o 
  -4   5   2      943.82      972.41      7.47 o 
  -3   5   2     1489.39     1500.01     10.84 o 
  -2   5   2       70.47       72.17      1.77 o 
  -1   5   2        7.10        7.76      1.21 o 
   0   5   2       72.77       72.80      1.69 o 
   1   5   2       31.62       31.95      1.33 o 
   2   5   2        0.29       -1.29      0.86 o 
   3   5   2       23.42       29.38      1.11 o 
   4   5   2      287.05      279.79      3.59 o 
   5   5   2      717.12      698.91      8.31 o 
   6   5   2        9.71       12.24      2.07 o 
   7   5   2        2.29        1.58      1.94 o 
   8   5   2       50.62       51.78      2.78 o 
   9   5   2      112.61      110.44      3.70 o 
  10   5   2       58.80       60.12      3.02 o 
  11   5   2        2.67        0.81      2.42 o 
  12   5   2        0.14       -2.78      3.83 o 
 -13   6   2        1.31        4.86      4.23 o 
 -12   6   2        5.76        6.10      2.69 o 
 -11   6   2        3.13        5.39      2.77 o 
 -10   6   2        1.93        1.37      1.97 o 
  -9   6   2       47.04       42.93      2.87 o 
  -8   6   2        5.37        6.04      2.06 o 
  -7   6   2       58.46       47.64      2.68 o 
  -6   6   2       13.37       10.99      2.26 o 
  -5   6   2     1168.98     1165.36     11.15 o 
  -4   6   2      176.71      172.16      3.37 o 
  -3   6   2        0.09       -1.30      1.29 o 
  -2   6   2      308.40      315.34      4.10 o 
  -1   6   2       52.40       66.76      2.06 o 
   0   6   2        2.49        2.63      0.97 o 
   1   6   2       54.62       50.23      2.02 o 
   2   6   2      586.82      593.88      6.23 o 
   3   6   2      383.66      392.52      4.66 o 
   4   6   2      101.89      105.54      4.14 o 
   5   6   2       27.97       34.26      2.73 o 
   6   6   2        4.26        0.62      2.18 o 
   7   6   2       53.85       60.82      3.28 o 
   8   6   2        5.30        1.30      2.41 o 
   9   6   2        6.02       10.44      2.66 o 
  10   6   2        0.06       -0.69      2.48 o 
  11   6   2        3.57        2.39      3.41 o 
  12   6   2        0.00       -2.86      4.52 o 
 -13   7   2        4.67        6.69      3.92 o 
 -12   7   2        7.31        6.06      3.65 o 
 -11   7   2        0.34       -0.51      4.45 o 
 -10   7   2       72.45       60.42      5.35 o 
  -9   7   2        4.94        6.99      3.50 o 
  -8   7   2        4.56       10.67      2.56 o 
  -7   7   2       90.25       92.07      3.55 o 
  -6   7   2       11.33        9.61      2.22 o 
  -5   7   2     1293.06     1214.41     12.15 o 
  -4   7   2        1.06       -2.19      1.61 o 
  -3   7   2      129.81      132.34      3.63 o 
  -2   7   2       47.24       58.94      2.55 o 
  -1   7   2      115.65      108.02      2.70 o 
   0   7   2      182.14      186.02      3.18 o 
   1   7   2       42.06       42.22      2.48 o 
   2   7   2      134.93      138.45      3.43 o 
   3   7   2      110.17      123.68      4.38 o 
   4   7   2       41.90       44.63      3.40 o 
   5   7   2       42.60       46.85      3.23 o 
   6   7   2       37.92       35.22      3.10 o 
   7   7   2       38.13       40.54      3.04 o 
   8   7   2        7.43        3.19      2.78 o 
   9   7   2        9.75       13.14      3.19 o 
  10   7   2       15.77       17.50      4.02 o 
  11   7   2        3.63        9.38      3.92 o 
 -12   8   2        3.76        3.71      3.78 o 
 -11   8   2        0.36       -2.46      3.55 o 
 -10   8   2        0.00       -0.36      3.65 o 
  -9   8   2        2.00       -0.83      2.79 o 
  -8   8   2       43.01       44.08      3.87 o 
  -7   8   2       76.20       77.12      3.72 o 
  -6   8   2      144.62      139.79      4.31 o 
  -5   8   2       46.25       39.16      3.25 o 
  -4   8   2       38.33       38.98      3.24 o 
  -3   8   2        8.77       10.00      2.29 o 
  -2   8   2       11.42        7.69      2.01 o 
  -1   8   2       50.25       59.27      2.77 o 
   0   8   2        9.69        8.52      1.89 o 
   1   8   2       55.03       61.49      2.74 o 
   2   8   2       99.45      100.63      4.80 o 
   3   8   2      104.38      107.30      4.87 o 
   4   8   2       71.83       73.72      4.48 o 
   5   8   2       24.81       16.68      3.12 o 
   6   8   2      198.28      194.33      6.71 o 
   7   8   2       30.75       34.66      3.67 o 
   8   8   2        6.60        4.83      3.65 o 
   9   8   2        3.77        1.40      4.03 o 
  10   8   2        5.48        3.21      3.74 o 
 -11   9   2        2.37        5.28      5.29 o 
 -10   9   2       59.78       45.83      5.32 o 
  -9   9   2       59.41       62.52      7.06 o 
  -8   9   2        3.53        1.72      4.20 o 
  -7   9   2      110.77      105.20      8.66 o 
  -6   9   2      115.09      124.67      5.87 o 
  -5   9   2       45.39       50.89      4.14 o 
  -4   9   2        7.93        8.20      2.78 o 
  -3   9   2       11.15       12.29      2.87 o 
  -2   9   2        2.29        1.90      2.21 o 
  -1   9   2       41.65       44.49      3.35 o 
   0   9   2        0.30       -0.69      1.72 o 
   1   9   2        0.06        4.09      2.28 o 
   2   9   2       18.15       21.12      3.20 o 
   3   9   2      211.47      217.24      6.92 o 
   4   9   2       45.75       52.44      5.44 o 
   5   9   2        3.31        2.50      4.04 o 
   6   9   2        0.01       -0.08      3.93 o 
   7   9   2        0.09        5.55      5.66 o 
   8   9   2        4.71       11.29      7.40 o 
   9   9   2        8.61        9.49      4.12 o 
  -9  10   2       24.91       25.63      7.00 o 
  -8  10   2        0.99        3.23      5.07 o 
  -7  10   2       74.85       65.97      7.28 o 
  -6  10   2        1.71       -1.16      3.85 o 
  -5  10   2        7.76        6.35      3.51 o 
  -4  10   2        0.46        6.15      3.22 o 
  -3  10   2        3.44        5.83      2.81 o 
  -2  10   2        7.17        5.28      2.87 o 
  -1  10   2       62.43       67.61      3.57 o 
   0  10   2       20.21       25.63      3.51 o 
   1  10   2        0.53        6.19      2.91 o 
   2  10   2       10.76        9.14      3.32 o 
   3  10   2        2.11        1.95      4.18 o 
   4  10   2        0.53       -5.93      4.47 o 
   5  10   2        0.95        8.73      9.59 o 
   6  10   2        6.78        1.84      6.09 o 
   7  10   2        7.16       -0.38      6.15 o 
   8  10   2        2.06        1.39      6.37 o 
  -7  11   2       49.88       49.46     10.00 o 
  -6  11   2        5.24        6.82      5.23 o 
  -5  11   2        0.02       -3.98      4.77 o 
  -4  11   2        1.15        0.17      3.48 o 
  -3  11   2        5.03        9.99      4.12 o 
  -2  11   2        6.05       -5.29      5.33 o 
  -1  11   2        0.01        3.31     15.82 o 
   0  11   2       28.53       24.58      5.87 o 
   1  11   2       21.65       26.95      4.78 o 
   2  11   2        3.60        4.92      6.04 o 
   3  11   2        0.08        3.12      5.92 o 
   4  11   2        8.81        8.86      6.44 o 
   5  11   2       15.18       15.37      6.90 o 
   6  11   2        8.99        4.15      6.72 o 
  -4  12   2        1.03       -1.48      5.87 o 
  -3  12   2        1.16       -3.16      5.55 o 
  -2  12   2        3.15       -6.54      5.22 o 
  -1  12   2        1.20        0.30      5.61 o 
   0  12   2       12.96       18.70      6.65 o 
   1  12   2        0.36       -3.69      5.27 o 
   2  12   2        8.42        7.64      7.11 o 
 -15   1   3       43.19       58.71      6.29 o 
 -14   1   3       41.01       36.36      3.63 o 
 -13   1   3       55.63       52.77      3.55 o 
 -12   1   3        0.76       -2.25      2.01 o 
 -11   1   3        1.32        1.22      2.08 o 
 -10   1   3        0.01       -0.08      1.44 o 
  -9   1   3       59.38       59.54      2.05 o 
  -8   1   3      337.08      343.33      4.36 o 
  -7   1   3        7.76        8.49      1.11 o 
  -6   1   3        8.79        8.08      0.96 o 
  -5   1   3        1.33        0.48      0.79 o 
  -4   1   3      377.88      364.25      2.96 o 
  -3   1   3     2547.53     2464.21     14.86 o 
  -2   1   3        3.02        7.19      0.75 o 
  -1   1   3      111.20      107.62      1.37 o 
   0   1   3      874.14      850.77      4.87 o 
   1   1   3     3579.80     3431.62     18.41 o 
   2   1   3      681.60      623.86      4.08 o 
   3   1   3     1340.26     1298.23      7.78 o 
   4   1   3      114.29      119.98      1.86 o 
   5   1   3      565.59      574.11      5.17 o 
   6   1   3      377.30      374.76      3.60 o 
   7   1   3      653.06      638.57      5.87 o 
   8   1   3       12.90       12.91      1.94 o 
   9   1   3      717.61      690.61     10.19 o 
  10   1   3      614.29      651.87     12.04 o 
  11   1   3      337.06      342.94      7.97 o 
  12   1   3      144.03      140.08      6.29 o 
  13   1   3        0.16        3.86      4.92 o 
 -15   2   3      132.06      137.38      7.86 o 
 -14   2   3       15.45        9.97      3.47 o 
 -13   2   3        3.70        4.42      3.67 o 
 -12   2   3       76.40       61.58      3.15 o 
 -11   2   3        3.68        2.30      1.62 o 
 -10   2   3        1.00       -2.16      1.44 o 
  -9   2   3       91.73       87.98      2.40 o 
  -8   2   3     1047.04     1085.87     10.27 o 
  -7   2   3       36.08       32.33      1.22 o 
  -6   2   3      663.11      662.58      5.16 o 
  -5   2   3       60.03       59.08      1.45 o 
  -4   2   3       42.11       33.11      1.12 o 
  -3   2   3     1508.62     1582.31      9.18 o 
  -2   2   3      272.36      273.99      2.49 o 
  -1   2   3      294.62      292.13      2.41 o 
   0   2   3       15.36       15.70      0.78 o 
   1   2   3     1047.27      991.40      6.02 o 
   2   2   3     6272.86     6267.39     32.83 o 
   3   2   3       37.60       27.32      0.97 o 
   4   2   3      238.80      246.83      2.56 o 
   5   2   3      345.00      352.56      3.21 o 
   6   2   3      195.26      182.49      2.45 o 
   7   2   3       35.54       41.53      1.73 o 
   8   2   3      111.30      111.67      3.28 o 
   9   2   3      126.30      121.96      3.71 o 
  10   2   3      374.49      405.40      7.65 o 
  11   2   3      323.38      327.57      7.02 o 
  12   2   3        8.77        4.07      2.50 o 
  13   2   3       17.74       15.49      3.95 o 
 -15   3   3        0.12       -4.10      6.37 o 
 -14   3   3        2.50       -3.40      4.43 o 
 -13   3   3        6.81        7.31      3.23 o 
 -12   3   3        9.57        6.89      2.56 o 
 -11   3   3        2.88        3.80      1.46 o 
 -10   3   3       79.08       89.53      3.73 o 
  -9   3   3        5.96        6.38      1.48 o 
  -8   3   3      147.18      148.87      2.60 o 
  -7   3   3       48.11       59.73      1.46 o 
  -6   3   3       11.61        5.90      1.00 o 
  -5   3   3      406.98      386.89      3.63 o 
  -4   3   3        1.46        1.25      0.82 o 
  -3   3   3     1757.80     1781.11     10.86 o 
  -2   3   3        5.41        4.87      0.81 o 
  -1   3   3     4250.64     4175.21     21.59 o 
   0   3   3     1728.43     1735.26      8.91 o 
   1   3   3        0.59        0.99      0.63 o 
   2   3   3     1310.53     1292.76      7.97 o 
   3   3   3     3096.84     3153.15     17.46 o 
   4   3   3      352.76      362.68      3.88 o 
   5   3   3       93.10       86.10      2.27 o 
   6   3   3       66.05       69.56      2.31 o 
   7   3   3      674.28      639.76      6.21 o 
   8   3   3      120.18      120.48      3.03 o 
   9   3   3      128.01      139.58      3.36 o 
  10   3   3       10.10       10.96      2.34 o 
  11   3   3       41.25       35.89      3.01 o 
  12   3   3       57.05       53.89      4.39 o 
  13   3   3       13.97       23.98      4.65 o 
 -15   4   3        6.88        2.93      5.50 o 
 -14   4   3       82.65       84.53      7.20 o 
 -13   4   3       30.97       32.57      6.86 o 
 -12   4   3        8.98        2.05      2.57 o 
 -11   4   3        1.07        0.51      1.82 o 
 -10   4   3        0.51        0.25      1.98 o 
  -9   4   3      715.94      711.57      6.82 o 
  -8   4   3        1.60        2.14      1.22 o 
  -7   4   3      485.44      490.80      5.06 o 
  -6   4   3        5.59        7.58      1.15 o 
  -5   4   3      271.44      270.50      3.23 o 
  -4   4   3      220.03      212.25      2.94 o 
  -3   4   3        4.14        5.26      1.07 o 
  -2   4   3        2.69        3.70      0.86 o 
  -1   4   3      137.59      120.74      1.98 o 
   0   4   3      442.53      461.19      3.90 o 
   1   4   3      650.92      677.79      4.67 o 
   2   4   3      885.00      932.15      6.20 o 
   3   4   3       27.92       29.13      1.50 o 
   4   4   3        0.25        0.48      1.27 o 
   5   4   3       97.00       99.32      2.76 o 
   6   4   3      331.37      305.36      4.79 o 
   7   4   3        8.69        6.25      1.71 o 
   8   4   3      181.85      174.47      4.51 o 
   9   4   3       94.99       89.95      2.96 o 
  10   4   3        0.00       -2.96      1.97 o 
  11   4   3       78.46       82.95      4.17 o 
  12   4   3      191.06      234.00      9.37 o 
 -14   5   3        7.10        5.27      5.62 o 
 -13   5   3       12.46        8.32      3.19 o 
 -12   5   3        0.69        2.71      1.92 o 
 -11   5   3       20.16       17.49      2.36 o 
 -10   5   3       30.38       27.88      2.70 o 
  -9   5   3        8.35        7.76      2.04 o 
  -8   5   3        5.60        6.33      1.89 o 
  -7   5   3       34.53       34.93      2.07 o 
  -6   5   3       76.13       83.41      2.48 o 
  -5   5   3      572.95      557.17      5.31 o 
  -4   5   3      485.24      455.55      4.62 o 
  -3   5   3       97.29       91.04      2.48 o 
  -2   5   3        4.91        2.61      0.94 o 
  -1   5   3       19.49       26.06      1.29 o 
   0   5   3      155.27      139.87      2.04 o 
   1   5   3     1201.65     1198.93      7.19 o 
   2   5   3        1.48        1.06      0.95 o 
   3   5   3        0.37       -1.46      0.97 o 
   4   5   3      113.46      120.00      3.25 o 
   5   5   3      295.65      298.73      5.07 o 
   6   5   3        0.10       -2.77      1.85 o 
   7   5   3        2.83        3.25      2.02 o 
   8   5   3      222.80      205.01      4.73 o 
   9   5   3        2.83        2.32      2.64 o 
  10   5   3        1.92        1.20      3.13 o 
  11   5   3       11.16        8.04      6.35 o 
  12   5   3       30.06       37.98      7.46 o 
 -14   6   3        2.08        3.39      3.79 o 
 -13   6   3        0.98        1.15      3.42 o 
 -12   6   3        9.20        7.49      2.67 o 
 -11   6   3       15.56       12.78      2.63 o 
 -10   6   3       77.82       72.78      4.25 o 
  -9   6   3        2.46        1.11      1.99 o 
  -8   6   3      141.33      139.90      3.96 o 
  -7   6   3       70.20       77.18      3.10 o 
  -6   6   3        0.02       -2.42      1.61 o 
  -5   6   3        0.09       -2.22      1.48 o 
  -4   6   3      928.46      893.73      8.82 o 
  -3   6   3      129.69      126.75      4.00 o 
  -2   6   3       21.39       16.95      1.55 o 
  -1   6   3      102.04      101.21      2.34 o 
   0   6   3      167.80      176.51      2.76 o 
   1   6   3        4.18        3.37      1.30 o 
   2   6   3      198.78      193.64      3.07 o 
   3   6   3        0.19       -1.28      2.26 o 
   4   6   3       99.19       91.75      3.55 o 
   5   6   3       16.24       10.44      2.96 o 
   6   6   3      203.16      202.65      5.01 o 
   7   6   3       17.83       16.09      2.51 o 
   8   6   3      174.92      170.83      6.66 o 
   9   6   3        4.01        6.25      2.76 o 
  10   6   3       22.20       21.66      4.21 o 
  11   6   3        0.59       -1.64      5.24 o 
 -13   7   3        6.04        5.32      3.89 o 
 -12   7   3        1.70        3.38      3.64 o 
 -11   7   3        5.36        1.44      2.65 o 
 -10   7   3       40.94       40.57      3.62 o 
  -9   7   3       12.17       12.63      2.87 o 
  -8   7   3       35.63       32.56      2.74 o 
  -7   7   3        5.87        3.10      2.18 o 
  -6   7   3      195.36      173.80      4.48 o 
  -5   7   3      126.65      122.47      3.51 o 
  -4   7   3       18.15       15.63      2.04 o 
  -3   7   3      241.05      253.50      4.51 o 
  -2   7   3       15.62       17.36      2.77 o 
  -1   7   3        2.14        1.23      1.42 o 
   0   7   3        7.44       12.55      1.69 o 
   1   7   3       31.36       29.96      2.07 o 
   2   7   3      285.65      292.99      6.26 o 
   3   7   3      172.84      194.74      6.11 o 
   4   7   3       13.75       11.37      2.78 o 
   5   7   3      133.87      134.60      4.53 o 
   6   7   3        0.65        1.09      2.48 o 
   7   7   3        7.18        6.87      3.03 o 
   8   7   3       10.67        7.14      2.91 o 
   9   7   3        2.01       -0.94      3.55 o 
  10   7   3        2.63        6.47      3.90 o 
  11   7   3       24.54       32.95      4.84 o 
 -12   8   3        0.07       -0.16      3.82 o 
 -11   8   3        1.62        3.82      3.85 o 
 -10   8   3        1.20       -2.47      3.59 o 
  -9   8   3        3.04        1.16      2.83 o 
  -8   8   3       81.65       86.50      6.18 o 
  -7   8   3      182.34      173.70      4.81 o 
  -6   8   3      386.45      386.18      7.01 o 
  -5   8   3       69.59       55.88      3.57 o 
  -4   8   3       32.34       41.44      3.02 o 
  -3   8   3       53.18       60.36      3.36 o 
  -2   8   3        0.79        3.04      2.02 o 
  -1   8   3        0.80        0.69      1.96 o 
   0   8   3       26.21       26.68      2.18 o 
   1   8   3      130.31      139.72      5.19 o 
   2   8   3       21.94       21.72      3.84 o 
   3   8   3       23.98       27.46      4.12 o 
   4   8   3       30.87       36.24      3.41 o 
   5   8   3       12.26        8.40      3.93 o 
   6   8   3       15.77       13.37      3.37 o 
   7   8   3        4.04        0.82      3.11 o 
   8   8   3       26.92       30.27      5.25 o 
   9   8   3        5.09        1.58      4.29 o 
  10   8   3        0.46       -3.77      4.19 o 
 -11   9   3       13.32       11.29      4.56 o 
 -10   9   3        6.84        1.91      4.41 o 
  -9   9   3       12.09       14.34      7.58 o 
  -8   9   3      108.29      107.23      8.20 o 
  -7   9   3       14.58       10.26      3.49 o 
  -6   9   3       19.97       18.16      3.73 o 
  -5   9   3       10.61       12.39      2.95 o 
  -4   9   3        4.79        4.50      2.81 o 
  -3   9   3        2.46       -0.93      2.25 o 
  -2   9   3      101.40      103.46      4.68 o 
  -1   9   3        2.73        4.73      2.18 o 
   0   9   3        4.78        4.65      2.46 o 
   1   9   3      118.74      124.90      4.72 o 
   2   9   3        2.61        1.12      3.28 o 
   3   9   3       66.92       79.48      6.38 o 
   4   9   3        1.06       -2.52      3.70 o 
   5   9   3        1.61       -5.16      3.71 o 
   6   9   3        0.09       -4.93      8.38 o 
   7   9   3        3.01       -0.01      5.61 o 
   8   9   3        8.39        0.09      5.96 o 
  -9  10   3       30.88       25.24      6.12 o 
  -8  10   3        0.90        4.41      5.12 o 
  -7  10   3       73.56       58.12      6.99 o 
  -6  10   3        7.97        5.30      3.60 o 
  -5  10   3       11.56       15.94      7.00 o 
  -4  10   3       15.24       17.95      4.32 o 
  -3  10   3        1.54       -2.54      3.33 o 
  -2  10   3        3.93        2.83      2.66 o 
  -1  10   3        6.79       10.06      4.01 o 
   0  10   3       22.21       25.97      3.87 o 
   1  10   3      102.40       92.99      5.14 o 
   2  10   3       55.29       46.92      4.38 o 
   3  10   3       50.65       49.66      6.19 o 
   4  10   3        4.92        2.24      4.58 o 
   5  10   3        4.04        0.61      7.82 o 
   6  10   3        1.78        3.93      6.33 o 
   7  10   3        0.18       -2.22      7.57 o 
  -7  11   3       14.50       18.46     11.66 o 
  -6  11   3       14.31        1.52      6.02 o 
  -5  11   3       22.80       22.62      5.96 o 
  -4  11   3        3.88        7.32      4.05 o 
  -3  11   3        1.40        0.61      5.63 o 
  -2  11   3        5.45       15.48      6.61 o 
  -1  11   3        1.47        7.08      7.38 o 
   0  11   3        1.58        0.32      4.51 o 
   1  11   3        3.05        4.02      4.85 o 
   2  11   3       75.78       74.01      8.12 o 
   3  11   3        6.69        2.38      6.17 o 
   4  11   3       33.02       38.80      8.67 o 
   5  11   3        6.14       -0.36      8.29 o 
  -4  12   3        4.10        6.91      6.41 o 
  -3  12   3       16.92        4.80      9.56 o 
  -2  12   3       65.20       47.34     22.83 o 
  -1  12   3        0.88       -0.77      6.41 o 
   0  12   3        0.17       -3.84      6.72 o 
   1  12   3        2.86        1.42      8.27 o 
   2  12   3       15.19       16.45      9.96 o 
 -16   0   4       38.56       26.97      8.61 o 
 -15   0   4       44.40       49.56     19.84 o 
 -14   0   4        0.43        2.62      6.68 o 
 -13   0   4        0.01       -4.53      3.02 o 
 -12   0   4      147.77      147.41      7.95 o 
 -11   0   4       18.12       11.53      2.90 o 
 -10   0   4       40.37       38.21      3.20 o 
  -9   0   4       17.44       16.66      2.10 o 
  -8   0   4      279.73      286.47      5.21 o 
  -7   0   4      317.36      293.85      5.10 o 
  -6   0   4       54.52       52.60      2.13 o 
  -5   0   4        3.42        3.69      1.24 o 
  -4   0   4     1552.65     1579.69     15.31 o 
  -3   0   4     3974.49     3883.17     29.78 o 
  -2   0   4     6986.98     6918.82     46.39 o 
  -1   0   4      303.10      292.02      3.14 o 
   0   0   4     1235.96     1176.01      9.28 o 
   1   0   4       20.31       16.61      1.39 o 
   2   0   4     1618.13     1563.54     12.81 o 
   3   0   4       71.93       59.65      2.15 o 
   4   0   4     1427.06     1545.96     12.99 o 
   5   0   4      509.91      517.24      9.46 o 
   6   0   4        1.41       -0.44      1.80 o 
   7   0   4       10.78       12.60      2.86 o 
   8   0   4       77.04       73.16      5.19 o 
   9   0   4      596.21      592.77     13.67 o 
  10   0   4      515.41      509.31     12.99 o 
  11   0   4        8.03       14.18      5.71 o 
  12   0   4       79.32       77.34     10.52 o 
  13   0   4       72.62       75.07      7.28 o 
 -16   1   4        3.10        2.19      4.90 o 
 -15   1   4        1.80       -6.38      4.25 o 
 -14   1   4       59.69       67.40      3.67 o 
 -13   1   4       37.85       37.34      2.84 o 
 -12   1   4        1.97        0.94      2.03 o 
 -11   1   4       81.59       85.72      3.32 o 
 -10   1   4       74.47       75.20      2.63 o 
  -9   1   4      532.04      534.69      6.06 o 
  -8   1   4        2.45       -0.66      1.10 o 
  -7   1   4      132.78      129.28      2.33 o 
  -6   1   4       20.77       28.82      1.30 o 
  -5   1   4     1120.09     1113.64      7.74 o 
  -4   1   4        0.00       -1.14      0.84 o 
  -3   1   4     2523.66     2498.63     14.93 o 
  -2   1   4       56.25       56.42      1.20 o 
  -1   1   4       96.43      104.01      1.54 o 
   0   1   4     2436.04     2420.62     12.59 o 
   1   1   4      347.17      376.13      2.92 o 
   2   1   4     1470.36     1470.15      8.65 o 
   3   1   4        6.41        2.61      0.81 o 
   4   1   4      221.81      222.30      2.71 o 
   5   1   4      138.73      165.34      2.56 o 
   6   1   4      118.44      121.91      3.00 o 
   7   1   4      176.45      188.91      4.17 o 
   8   1   4      470.99      479.74      6.35 o 
   9   1   4      614.94      614.59      8.85 o 
  10   1   4       32.39       38.06      2.94 o 
  11   1   4        1.51       -0.74      2.38 o 
  12   1   4       52.03       73.63      5.54 o 
  13   1   4        0.46        0.95      3.65 o 
 -15   2   4       93.17       97.68      6.84 o 
 -14   2   4      163.06      166.08      5.33 o 
 -13   2   4       38.48       31.02      3.16 o 
 -12   2   4        0.33       -0.62      2.06 o 
 -11   2   4        1.08       -0.44      2.06 o 
 -10   2   4      187.16      186.36      4.20 o 
  -9   2   4       16.24       18.13      1.66 o 
  -8   2   4       10.92       13.53      1.38 o 
  -7   2   4       23.29       15.23      1.31 o 
  -6   2   4       86.22       90.24      2.18 o 
  -5   2   4      381.64      367.69      4.45 o 
  -4   2   4     1109.79     1168.86      7.91 o 
  -3   2   4      551.25      559.11      4.51 o 
  -2   2   4     5196.55     5203.59     28.60 o 
  -1   2   4        1.47        1.29      0.74 o 
   0   2   4       11.54       11.81      0.75 o 
   1   2   4      247.24      251.01      2.44 o 
   2   2   4      675.56      678.82      4.83 o 
   3   2   4      781.13      723.51      5.11 o 
   4   2   4     1513.28     1474.58      9.62 o 
   5   2   4     1778.12     1726.73     12.00 o 
   6   2   4       38.44       43.38      2.02 o 
   7   2   4       32.27       33.58      2.11 o 
   8   2   4      104.45      100.71      3.76 o 
   9   2   4        6.32        8.38      2.55 o 
  10   2   4        1.36        4.65      2.32 o 
  11   2   4      177.20      178.80      8.79 o 
  12   2   4       46.54       51.81      5.11 o 
 -15   3   4        0.02       -5.03      3.96 o 
 -14   3   4        3.95       -2.67      3.35 o 
 -13   3   4        9.67       10.39      3.40 o 
 -12   3   4        6.82        9.60      2.37 o 
 -11   3   4      142.71      147.60      4.26 o 
 -10   3   4      119.41      122.21      4.52 o 
  -9   3   4       78.49       76.45      2.43 o 
  -8   3   4       37.07       41.16      1.82 o 
  -7   3   4      506.00      537.04      5.78 o 
  -6   3   4     1303.13     1330.41      9.85 o 
  -5   3   4     1272.78     1357.99      9.42 o 
  -4   3   4      346.23      380.10      4.14 o 
  -3   3   4       31.83       37.75      1.47 o 
  -2   3   4      101.82       97.71      1.84 o 
  -1   3   4       11.58       14.70      0.88 o 
   0   3   4        0.73       -0.20      0.64 o 
   1   3   4      477.35      505.63      3.74 o 
   2   3   4      380.87      373.20      3.42 o 
   3   3   4       87.30      111.01      2.06 o 
   4   3   4       14.05       13.83      1.32 o 
   5   3   4      744.72      734.90      7.43 o 
   6   3   4      233.22      233.37      4.34 o 
   7   3   4      292.12      279.80      4.70 o 
   8   3   4      173.61      171.15      3.80 o 
   9   3   4       90.29       90.13      3.29 o 
  10   3   4       24.20       28.67      2.79 o 
  11   3   4      127.18      133.87      6.37 o 
  12   3   4        0.00       -2.47      3.70 o 
 -15   4   4        4.56       -3.08      4.53 o 
 -14   4   4        3.53       -3.13      4.13 o 
 -13   4   4        4.69        2.46      4.24 o 
 -12   4   4       45.80       49.27      3.38 o 
 -11   4   4      131.51      123.16      3.71 o 
 -10   4   4       20.65       16.65      2.31 o 
  -9   4   4       16.50       18.29      2.31 o 
  -8   4   4      129.77      131.36      3.66 o 
  -7   4   4      262.52      289.66      4.28 o 
  -6   4   4       83.79      100.01      2.53 o 
  -5   4   4      102.18      104.16      2.28 o 
  -4   4   4      335.27      361.46      4.10 o 
  -3   4   4      340.46      345.38      4.12 o 
  -2   4   4      276.50      277.69      3.41 o 
  -1   4   4     2442.84     2512.57     14.53 o 
   0   4   4       30.95       29.70      1.24 o 
   1   4   4      301.00      292.53      3.43 o 
   2   4   4       46.92       58.51      1.40 o 
   3   4   4        7.92        7.68      1.00 o 
   4   4   4     1173.32     1201.81     11.24 o 
   5   4   4      823.63      810.99      9.49 o 
   6   4   4       65.14       75.50      2.96 o 
   7   4   4      302.90      286.49      5.24 o 
   8   4   4      546.92      552.10      6.77 o 
   9   4   4        0.51       -0.77      2.19 o 
  10   4   4      105.38      104.60      4.43 o 
  11   4   4       17.69       21.92      4.57 o 
  12   4   4       20.32       17.93      4.69 o 
 -14   5   4        0.20       -1.04      4.41 o 
 -13   5   4        3.10        4.14      2.74 o 
 -12   5   4       19.70       15.23      2.91 o 
 -11   5   4       55.42       47.61      3.26 o 
 -10   5   4       86.01       75.08      3.45 o 
  -9   5   4        2.47       -0.31      2.09 o 
  -8   5   4      149.83      135.99      4.05 o 
  -7   5   4      161.03      153.49      3.53 o 
  -6   5   4       15.79       16.38      1.83 o 
  -5   5   4      237.83      239.31      3.88 o 
  -4   5   4       44.49       52.07      2.07 o 
  -3   5   4       20.50       21.39      1.45 o 
  -2   5   4      227.42      233.11      2.92 o 
  -1   5   4     1002.76     1044.94      7.51 o 
   0   5   4        3.88        2.72      1.02 o 
   1   5   4      162.14      160.07      2.45 o 
   2   5   4       50.23       57.99      1.60 o 
   3   5   4        3.02        3.48      1.68 o 
   4   5   4        3.87        3.88      1.96 o 
   5   5   4       18.12       19.72      2.43 o 
   6   5   4      183.04      174.01      4.64 o 
   7   5   4        2.01        4.31      2.16 o 
   8   5   4        1.85        3.62      2.09 o 
   9   5   4       21.17       22.38      2.57 o 
  10   5   4       33.89       40.69      5.72 o 
  11   5   4        0.08        0.45      4.48 o 
 -14   6   4        2.36        0.88      4.72 o 
 -13   6   4        2.13        0.87      4.59 o 
 -12   6   4       47.90       37.73      3.90 o 
 -11   6   4       21.05       18.94      3.31 o 
 -10   6   4       11.26       14.21      2.60 o 
  -9   6   4       10.38       14.13      2.36 o 
  -8   6   4       29.21       33.80      2.93 o 
  -7   6   4       46.30       51.85      3.20 o 
  -6   6   4        1.97        0.88      1.78 o 
  -5   6   4       61.67       67.97      2.86 o 
  -4   6   4       65.81       68.15      2.59 o 
  -3   6   4       31.60       30.00      2.21 o 
  -2   6   4      618.88      661.64      6.38 o 
  -1   6   4      230.41      211.45      3.60 o 
   0   6   4       33.19       41.44      1.65 o 
   1   6   4      127.63      132.29      2.67 o 
   2   6   4        7.11        5.25      1.51 o 
   3   6   4       40.51       45.10      2.79 o 
   4   6   4        0.00       -0.82      2.07 o 
   5   6   4      760.39      735.63      9.48 o 
   6   6   4      556.45      557.39      8.29 o 
   7   6   4       81.05       83.28      3.65 o 
   8   6   4      151.63      161.50      9.99 o 
   9   6   4       15.13       20.20      5.04 o 
  10   6   4        9.70        5.53      4.18 o 
  11   6   4        5.39        6.72      6.64 o 
 -13   7   4       13.57        7.99      5.13 o 
 -12   7   4       58.09       65.87      8.05 o 
 -11   7   4       17.24        7.85      7.56 o 
 -10   7   4       37.45       29.70      3.82 o 
  -9   7   4       25.51       22.04      3.31 o 
  -8   7   4        4.05        1.85      2.28 o 
  -7   7   4       63.91       52.85      3.36 o 
  -6   7   4        0.49       -1.03      2.27 o 
  -5   7   4      122.46      112.11      3.79 o 
  -4   7   4       62.64       65.34      3.07 o 
  -3   7   4      119.78      109.65      4.27 o 
  -2   7   4      362.10      364.23      6.77 o 
  -1   7   4       19.28       16.64      1.84 o 
   0   7   4       76.20       82.18      3.41 o 
   1   7   4        7.15        5.59      1.71 o 
   2   7   4       32.99       37.75      2.82 o 
   3   7   4      136.76      138.15      5.00 o 
   4   7   4      126.87      116.96      4.59 o 
   5   7   4       46.16       53.39      3.75 o 
   6   7   4       89.77       99.84     10.02 o 
   7   7   4      102.31       92.71      7.95 o 
   8   7   4        8.96       11.24      4.38 o 
   9   7   4       19.03       22.91      5.00 o 
  10   7   4        9.14        9.68      4.74 o 
 -12   8   4       25.99       34.51      6.11 o 
 -11   8   4        1.14        0.46      4.38 o 
 -10   8   4        0.15        0.98      4.72 o 
  -9   8   4       99.23      100.55      5.54 o 
  -8   8   4       47.39       54.27      4.22 o 
  -7   8   4      341.74      344.11      7.19 o 
  -6   8   4       55.83       53.48      3.85 o 
  -5   8   4      179.34      186.34      5.92 o 
  -4   8   4      132.76      133.98      4.52 o 
  -3   8   4        1.49       -2.01      2.29 o 
  -2   8   4       12.66       15.85      2.31 o 
  -1   8   4        2.62        1.88      1.56 o 
   0   8   4      297.00      309.63      5.05 o 
   1   8   4        3.95        5.87      2.57 o 
   2   8   4        0.47       -0.77      3.17 o 
   3   8   4       12.22        8.96      3.40 o 
   4   8   4       25.81       25.46      5.29 o 
   5   8   4       39.57       42.94      4.43 o 
   6   8   4        8.64        8.42      3.19 o 
   7   8   4       18.08       22.32      4.85 o 
   8   8   4        0.09        5.45      4.32 o 
   9   8   4        0.21       -5.81      3.87 o 
 -11   9   4        0.15        5.90      4.95 o 
 -10   9   4        5.13        1.34      6.22 o 
  -9   9   4        3.77        9.27      6.64 o 
  -8   9   4       27.63       23.28      5.81 o 
  -7   9   4        1.51       -3.35      3.46 o 
  -6   9   4      718.48      663.80     15.88 o 
  -5   9   4        0.11        0.94      2.82 o 
  -4   9   4      153.79      157.51      5.68 o 
  -3   9   4       43.21       50.32      3.87 o 
  -2   9   4        0.47       -1.30      2.49 o 
  -1   9   4       23.76       26.93      2.84 o 
   0   9   4        1.38        1.54      2.52 o 
   1   9   4       17.56       17.50      3.20 o 
   2   9   4        0.18        2.03      3.12 o 
   3   9   4        9.12       -1.14      3.89 o 
   4   9   4      261.01      267.54     14.33 o 
   5   9   4        8.55        9.17      4.46 o 
   6   9   4       19.81       30.91     10.22 o 
   7   9   4       32.77       30.88      7.19 o 
   8   9   4        6.55        9.10      5.45 o 
  -9  10   4       25.78       24.12      9.44 o 
  -8  10   4       46.26       53.44      9.39 o 
  -7  10   4       67.27       65.37      7.76 o 
  -6  10   4       20.15       23.23      7.26 o 
  -5  10   4      124.01      130.40      7.20 o 
  -4  10   4       10.80       14.25      4.11 o 
  -3  10   4        0.00        3.79      2.85 o 
  -2  10   4       29.16       25.67      3.93 o 
  -1  10   4       17.50        7.95      3.86 o 
   0  10   4        0.22       -5.37      4.98 o 
   1  10   4        5.20        6.38      3.28 o 
   2  10   4        6.92        1.44      4.31 o 
   3  10   4        0.46       -2.34      4.23 o 
   4  10   4       17.46       17.00     13.12 o 
   5  10   4        1.00       12.48      6.41 o 
   6  10   4        4.44        9.94      9.29 o 
  -7  11   4       30.40       27.78      8.57 o 
  -6  11   4        9.98        0.74      4.85 o 
  -5  11   4        0.15       -0.77      5.53 o 
  -4  11   4       69.80       70.29      6.77 o 
  -3  11   4       65.36       69.50      9.51 o 
  -2  11   4        3.76        1.70      5.75 o 
  -1  11   4        0.28        0.08      5.70 o 
   0  11   4       15.58       10.39      6.44 o 
   1  11   4        6.00        3.26      6.54 o 
   2  11   4       10.43        7.61      6.65 o 
   3  11   4       17.41       20.94      7.16 o 
   4  11   4        0.45       -8.80      5.87 o 
  -3  12   4        3.30        4.99      6.45 o 
  -2  12   4        0.01       -1.14      5.99 o 
  -1  12   4       11.72       17.29      9.61 o 
   0  12   4        4.21       -6.22      8.11 o 
 -16   1   5       25.05       20.73      6.86 o 
 -15   1   5        0.06       -1.59      4.20 o 
 -14   1   5        5.97        5.06      3.03 o 
 -13   1   5       47.37       51.04      3.99 o 
 -12   1   5       50.61       54.42      3.02 o 
 -11   1   5       36.72       35.95      3.24 o 
 -10   1   5        2.17        2.87      1.72 o 
  -9   1   5       91.23       81.37      2.52 o 
  -8   1   5       25.35       27.70      1.64 o 
  -7   1   5       10.72       12.18      1.27 o 
  -6   1   5      588.18      594.31      5.54 o 
  -5   1   5      573.87      568.04      5.10 o 
  -4   1   5       74.25       74.62      1.84 o 
  -3   1   5      143.82      129.01      2.00 o 
  -2   1   5        1.00       -0.88      0.81 o 
  -1   1   5        4.11        5.57      1.08 o 
   0   1   5      387.31      406.90      3.14 o 
   1   1   5     1461.80     1504.75      8.63 o 
   2   1   5     3094.05     3325.87     18.02 o 
   3   1   5      325.84      328.14      3.39 o 
   4   1   5     2377.01     2473.78     15.81 o 
   5   1   5        0.01       -0.31      1.26 o 
   6   1   5      187.35      184.07      3.93 o 
   7   1   5      144.62      144.50      3.80 o 
   8   1   5      176.56      165.27      4.53 o 
   9   1   5      186.59      187.14      5.06 o 
  10   1   5        1.90       -0.48      2.22 o 
  11   1   5        8.40        6.25      3.36 o 
  12   1   5        1.47        8.32      3.57 o 
 -16   2   5        1.76        2.80      4.54 o 
 -15   2   5        0.20       -2.52      4.03 o 
 -14   2   5       16.18       18.94      3.25 o 
 -13   2   5       81.41       91.08      3.90 o 
 -12   2   5       47.12       48.04      3.16 o 
 -11   2   5       28.61       37.25      2.71 o 
 -10   2   5        0.07       -3.01      2.00 o 
  -9   2   5      109.06      111.29      2.89 o 
  -8   2   5       25.09       36.55      1.95 o 
  -7   2   5      681.58      712.79      6.41 o 
  -6   2   5      258.24      250.08      3.30 o 
  -5   2   5      116.44      113.68      2.31 o 
  -4   2   5     2987.45     3087.19     18.11 o 
  -3   2   5       75.98       77.27      1.91 o 
  -2   2   5       55.31       50.60      1.40 o 
  -1   2   5        2.12        2.88      0.80 o 
   0   2   5      722.14      750.01      5.26 o 
   1   2   5      519.88      545.45      4.17 o 
   2   2   5       39.42       40.72      1.27 o 
   3   2   5     3001.52     3142.42     17.34 o 
   4   2   5      174.70      155.88      2.65 o 
   5   2   5       10.26       12.95      1.75 o 
   6   2   5        1.80        2.43      1.76 o 
   7   2   5      691.59      686.00      9.44 o 
   8   2   5       63.89       65.83      3.45 o 
   9   2   5       27.15       27.10      2.82 o 
  10   2   5        9.06        9.03      2.55 o 
  11   2   5        4.28        4.88      3.65 o 
  12   2   5        0.08        2.50      3.84 o 
 -15   3   5       30.90       32.50      5.43 o 
 -14   3   5      120.30      134.30      5.21 o 
 -13   3   5      155.04      156.80      4.78 o 
 -12   3   5       10.15        5.62      2.37 o 
 -11   3   5       28.57       32.80      2.90 o 
 -10   3   5       14.03       12.69      2.21 o 
  -9   3   5      185.38      191.62      4.49 o 
  -8   3   5        0.00        0.03      1.52 o 
  -7   3   5       33.93       34.90      2.06 o 
  -6   3   5      316.98      324.15      4.48 o 
  -5   3   5       65.60       67.93      2.20 o 
  -4   3   5     1278.00     1293.04      9.52 o 
  -3   3   5     1129.80     1106.17      7.70 o 
  -2   3   5     1492.65     1556.75      9.79 o 
  -1   3   5       37.60       46.25      1.37 o 
   0   3   5       61.20       65.74      1.75 o 
   1   3   5       15.52       13.45      1.01 o 
   2   3   5       49.96       50.96      1.42 o 
   3   3   5     1184.98     1176.24      8.05 o 
   4   3   5      302.56      312.63      4.25 o 
   5   3   5      410.18      387.07      5.72 o 
   6   3   5      166.74      159.85      3.96 o 
   7   3   5     2153.87     2140.95     18.49 o 
   8   3   5      138.98      136.16      6.29 o 
   9   3   5        0.41        0.16      3.35 o 
  10   3   5        0.50        2.32      2.74 o 
  11   3   5       32.26       38.96      5.92 o 
  12   3   5       22.10       27.59      9.25 o 
 -15   4   5        7.69        3.14      4.28 o 
 -14   4   5        8.77       13.92      7.61 o 
 -13   4   5       80.96       82.74      4.71 o 
 -12   4   5        0.05       -3.42      2.28 o 
 -11   4   5        0.44        1.77      2.35 o 
 -10   4   5      143.87      142.10      4.68 o 
  -9   4   5       54.03       54.44      3.81 o 
  -8   4   5       97.43      110.04      4.61 o 
  -7   4   5      233.48      242.57      4.77 o 
  -6   4   5      173.78      165.93      3.40 o 
  -5   4   5      416.14      431.55      5.14 o 
  -4   4   5      244.30      253.36      3.83 o 
  -3   4   5      727.14      756.78      5.74 o 
  -2   4   5      561.88      540.92      4.82 o 
  -1   4   5       41.39       41.85      1.46 o 
   0   4   5       40.87       47.28      1.49 o 
   1   4   5     1019.90     1102.90      7.75 o 
   2   4   5      295.33      307.42      3.52 o 
   3   4   5       14.45       13.32      1.56 o 
   4   4   5      113.27      117.31      3.42 o 
   5   4   5      745.85      762.47      8.79 o 
   6   4   5      166.62      164.13      4.89 o 
   7   4   5       70.51       61.09      3.10 o 
   8   4   5        9.23        8.18      2.21 o 
   9   4   5       19.17       25.61      3.00 o 
  10   4   5        0.59        4.17      4.00 o 
  11   4   5        0.36       -0.93      4.09 o 
 -14   5   5        0.00       -5.95      3.97 o 
 -13   5   5        6.89        6.31      2.95 o 
 -12   5   5        3.89        1.87      3.10 o 
 -11   5   5        1.50        0.42      2.28 o 
 -10   5   5        0.28       -0.47      2.26 o 
  -9   5   5       14.76       17.74      2.60 o 
  -8   5   5       18.46       17.22      2.20 o 
  -7   5   5      193.35      199.65      4.11 o 
  -6   5   5       53.45       57.26      2.66 o 
  -5   5   5      527.15      539.61      6.66 o 
  -4   5   5       69.26       69.82      2.50 o 
  -3   5   5       91.42       94.04      2.38 o 
  -2   5   5      128.29      139.68      2.64 o 
  -1   5   5       10.94       13.34      1.24 o 
   0   5   5        5.50        2.69      1.11 o 
   1   5   5       42.41       40.21      1.64 o 
   2   5   5       16.12       19.59      1.70 o 
   3   5   5        2.25        2.72      1.73 o 
   4   5   5      113.84      123.17      3.66 o 
   5   5   5      298.16      312.54      5.96 o 
   6   5   5      391.57      384.93      6.76 o 
   7   5   5        1.98        4.24      2.45 o 
   8   5   5        1.59        0.98      2.18 o 
   9   5   5       26.12       28.13      3.48 o 
  10   5   5        8.88        5.37      4.43 o 
  11   5   5        1.51       -3.46      4.46 o 
 -14   6   5        0.01       -1.94      4.45 o 
 -13   6   5        2.31        4.40      4.82 o 
 -12   6   5        5.15       -0.75      2.92 o 
 -11   6   5        0.25       -1.98      2.54 o 
 -10   6   5        0.02       -1.09      2.76 o 
  -9   6   5       39.55       32.56      2.99 o 
  -8   6   5      311.09      296.40      7.31 o 
  -7   6   5       40.69       36.14      2.64 o 
  -6   6   5        0.33        2.36      1.98 o 
  -5   6   5       57.74       62.86      2.98 o 
  -4   6   5        8.80       11.13      1.90 o 
  -3   6   5      171.67      170.17      3.50 o 
  -2   6   5       22.62       19.61      1.99 o 
  -1   6   5      201.56      228.83      3.92 o 
   0   6   5        4.09        3.63      1.42 o 
   1   6   5        6.16        5.82      1.38 o 
   2   6   5        0.00        1.97      1.82 o 
   3   6   5       28.86       23.67      2.31 o 
   4   6   5        3.15        2.05      2.36 o 
   5   6   5       14.70        8.68      2.56 o 
   6   6   5      148.67      166.11      4.85 o 
   7   6   5       16.65       11.20      2.79 o 
   8   6   5       10.35       14.89      3.19 o 
   9   6   5        0.06        2.38      4.13 o 
  10   6   5       11.71        7.22      6.58 o 
 -13   7   5        4.76        4.98      4.74 o 
 -12   7   5        5.40        2.16      5.34 o 
 -11   7   5        3.41        0.95      4.31 o 
 -10   7   5        7.63        7.38      3.07 o 
  -9   7   5        2.43        1.35      2.62 o 
  -8   7   5       98.49      105.00      4.22 o 
  -7   7   5      119.93      118.65      4.39 o 
  -6   7   5        1.62        4.20      2.59 o 
  -5   7   5       84.19       83.86      3.49 o 
  -4   7   5        8.14        9.72      2.34 o 
  -3   7   5       75.04       75.22      3.10 o 
  -2   7   5       86.46       87.29      2.90 o 
  -1   7   5        8.61       12.84      1.86 o 
   0   7   5       32.59       29.66      2.11 o 
   1   7   5       24.29       24.03      2.74 o 
   2   7   5        0.99        0.51      2.75 o 
   3   7   5       29.77       26.03      2.73 o 
   4   7   5        6.13        6.95      2.05 o 
   5   7   5       22.25       21.29      3.18 o 
   6   7   5        5.74        4.58      3.22 o 
   7   7   5        4.22        6.52      2.93 o 
   8   7   5        2.31        1.13      4.23 o 
   9   7   5        1.16        1.92      4.34 o 
 -12   8   5        0.13        0.17      4.80 o 
 -11   8   5        1.10       -0.79      4.33 o 
 -10   8   5        6.18       -0.92      4.63 o 
  -9   8   5       88.47       87.82      5.04 o 
  -8   8   5       33.64       33.70      4.00 o 
  -7   8   5      206.93      192.07      6.32 o 
  -6   8   5      141.34      148.97      5.55 o 
  -5   8   5       53.54       44.24      3.73 o 
  -4   8   5      383.51      365.99      7.29 o 
  -3   8   5       76.37       87.52      3.88 o 
  -2   8   5       82.11       83.35      3.59 o 
  -1   8   5        5.23        9.70      2.22 o 
   0   8   5       12.40       12.09      2.55 o 
   1   8   5       78.29       76.96      8.60 o 
   2   8   5       11.83       17.86      3.16 o 
   3   8   5        4.41        5.57      3.88 o 
   4   8   5      103.82      111.41      6.05 o 
   5   8   5      179.70      187.47      7.91 o 
   6   8   5       22.92       20.75      5.33 o 
   7   8   5        4.68        5.11      4.26 o 
   8   8   5        1.57       -3.19      4.12 o 
 -11   9   5        0.84        7.18      8.23 o 
 -10   9   5       21.36       17.06      7.41 o 
  -9   9   5        0.17       -3.58      4.61 o 
  -8   9   5        0.73        4.46      4.94 o 
  -7   9   5       22.51       26.76      4.55 o 
  -6   9   5      187.47      197.82      8.73 o 
  -5   9   5       79.20       76.88      4.54 o 
  -4   9   5        2.43        3.84      2.46 o 
  -3   9   5       91.40       95.36      7.01 o 
  -2   9   5        9.79        9.71      2.35 o 
  -1   9   5        7.48        1.61      2.89 o 
   0   9   5        4.07       -1.52      2.71 o 
   1   9   5       68.25       77.03      5.05 o 
   2   9   5       15.37       21.03      3.89 o 
   3   9   5       86.65       74.67      6.72 o 
   4   9   5        0.02        9.90      7.05 o 
   5   9   5        1.56        1.28      5.78 o 
   6   9   5        4.26       -1.25      5.80 o 
   7   9   5       13.80       16.04      6.82 o 
  -9  10   5        1.85        3.80      8.29 o 
  -8  10   5       11.27        1.49      4.78 o 
  -7  10   5        2.12        0.65      5.68 o 
  -6  10   5        5.54        7.44      4.35 o 
  -5  10   5       79.11       72.02      6.35 o 
  -4  10   5        2.96        4.39      6.55 o 
  -3  10   5       20.29       19.60      3.10 o 
  -2  10   5       11.58       13.04      4.06 o 
  -1  10   5       27.78       33.39      8.41 o 
   0  10   5        1.71        0.61      4.57 o 
   1  10   5       14.43       21.48      3.81 o 
   2  10   5        9.87       11.32      5.05 o 
   3  10   5        0.00        7.55      6.76 o 
   4  10   5        0.90        5.00      6.90 o 
   5  10   5        2.01       11.40      8.74 o 
  -7  11   5        0.24        2.62      5.56 o 
  -6  11   5       30.40       39.24      6.72 o 
  -5  11   5       85.07       93.65      8.82 o 
  -4  11   5       12.71       11.66      4.52 o 
  -3  11   5        0.63       -2.99      4.67 o 
  -2  11   5        2.20        3.64      4.80 o 
  -1  11   5        1.29        5.63      8.99 o 
   0  11   5        3.22        2.53     12.10 o 
   1  11   5       16.42       15.02     15.68 o 
   2  11   5        0.04        1.65      6.30 o 
   3  11   5       19.50       16.73      9.78 o 
 -16   0   6        9.11       -3.49      7.29 o 
 -15   0   6       87.47       83.18      8.52 o 
 -14   0   6      164.74      146.95      6.91 o 
 -13   0   6      361.01      372.80      9.99 o 
 -12   0   6      116.80      118.83      5.32 o 
 -11   0   6       58.90       66.67      4.23 o 
 -10   0   6       60.00       69.36      5.49 o 
  -9   0   6        3.71        4.05      2.41 o 
  -8   0   6      640.49      648.77     11.23 o 
  -7   0   6      203.95      211.10      6.72 o 
  -6   0   6     2953.08     2939.37     39.58 o 
  -5   0   6       27.44       29.92      2.08 o 
  -4   0   6     4327.36     4612.41     40.98 o 
  -3   0   6     2322.94     2415.07     19.24 o 
  -2   0   6      244.73      257.70      4.53 o 
  -1   0   6        1.39       -1.70      1.20 o 
   0   0   6     1289.49     1253.16     10.61 o 
   1   0   6      274.37      332.30      4.56 o 
   2   0   6       56.27       58.09      2.44 o 
   3   0   6       71.07       81.48      2.90 o 
   4   0   6       29.87       30.87      2.70 o 
   5   0   6      901.83      879.85     15.99 o 
   6   0   6       67.26       69.11      6.51 o 
   7   0   6       37.42       31.06      3.95 o 
   8   0   6       46.96       46.86      6.09 o 
   9   0   6       11.69       16.49      3.67 o 
  10   0   6        0.01       -5.97      4.03 o 
  11   0   6        4.13        3.49      6.32 o 
 -16   1   6       36.41       36.30      7.66 o 
 -15   1   6        7.25        2.45      5.01 o 
 -14   1   6        8.68        9.27      2.73 o 
 -13   1   6       15.63       14.49      2.56 o 
 -12   1   6       82.43       88.93      3.37 o 
 -11   1   6       88.22       89.08      3.81 o 
 -10   1   6        0.28       -1.08      1.82 o 
  -9   1   6      616.74      622.00      7.67 o 
  -8   1   6      185.37      187.50      5.00 o 
  -7   1   6      316.70      335.81      4.06 o 
  -6   1   6      170.40      164.16      2.83 o 
  -5   1   6     2876.31     3023.67     18.09 o 
  -4   1   6      508.18      488.90      4.79 o 
  -3   1   6       62.32       72.28      2.45 o 
  -2   1   6       22.70       29.50      1.31 o 
  -1   1   6      531.18      574.36      4.42 o 
   0   1   6      286.34      305.70      2.97 o 
   1   1   6      517.53      587.19      4.52 o 
   2   1   6      126.99      143.23      2.18 o 
   3   1   6       53.24       52.90      1.91 o 
   4   1   6       62.69       64.33      2.39 o 
   5   1   6      176.58      179.27      4.85 o 
   6   1   6       42.61       44.32      2.63 o 
   7   1   6        3.59        3.12      2.34 o 
   8   1   6        4.23        1.17      2.51 o 
   9   1   6       29.95       31.72      2.97 o 
  10   1   6        8.46        8.69      3.40 o 
  11   1   6        1.51        2.56      3.39 o 
 -16   2   6       39.23       37.19      8.17 o 
 -15   2   6        3.38        0.75      4.46 o 
 -14   2   6       10.62       10.49      3.00 o 
 -13   2   6      140.40      159.34      4.80 o 
 -12   2   6      190.58      192.89      4.91 o 
 -11   2   6      170.92      177.43      4.48 o 
 -10   2   6        0.68       -0.01      1.97 o 
  -9   2   6      248.79      251.02      4.96 o 
  -8   2   6      174.60      182.83      4.21 o 
  -7   2   6      242.98      257.60      4.33 o 
  -6   2   6     2269.40     2352.47     16.89 o 
  -5   2   6        1.78        0.28      1.11 o 
  -4   2   6       37.11       31.89      1.59 o 
  -3   2   6      182.53      188.11      2.72 o 
  -2   2   6       19.24       24.81      1.34 o 
  -1   2   6       14.09       15.43      1.13 o 
   0   2   6      115.84      116.59      2.17 o 
   1   2   6        7.96       10.25      1.01 o 
   2   2   6       81.49      101.22      2.51 o 
   3   2   6       24.72       25.37      1.75 o 
   4   2   6      283.57      277.86      5.57 o 
   5   2   6        7.30        8.58      1.86 o 
   6   2   6        3.69       -1.77      1.94 o 
   7   2   6      121.63      115.97      4.57 o 
   8   2   6      120.88      126.43      4.80 o 
   9   2   6       26.23       24.90      2.86 o 
  10   2   6        6.19        8.28      3.33 o 
  11   2   6        0.00       -2.52      3.20 o 
 -15   3   6        0.79       -4.35      4.51 o 
 -14   3   6       16.34       18.07      3.21 o 
 -13   3   6        3.23        5.84      2.40 o 
 -12   3   6        2.70        3.70      2.26 o 
 -11   3   6       67.52       68.74      3.55 o 
 -10   3   6      143.89      135.84      5.26 o 
  -9   3   6       70.22       75.32      3.04 o 
  -8   3   6       42.05       46.22      2.57 o 
  -7   3   6       78.37       69.55      2.87 o 
  -6   3   6       19.96       27.59      1.73 o 
  -5   3   6     1090.43     1093.58      9.12 o 
  -4   3   6      182.69      182.49      3.17 o 
  -3   3   6     3279.64     3469.67     20.43 o 
  -2   3   6        8.11       12.34      1.27 o 
  -1   3   6      512.77      510.06      4.22 o 
   0   3   6        0.69       -1.42      0.95 o 
   1   3   6      106.33      120.15      2.11 o 
   2   3   6       21.11       16.84      1.41 o 
   3   3   6      139.03      152.65      3.23 o 
   4   3   6       43.59       37.92      3.03 o 
   5   3   6        1.43       -0.28      1.80 o 
   6   3   6       51.71       47.68      2.76 o 
   7   3   6       82.21       78.46      3.86 o 
   8   3   6        0.07       -0.74      2.06 o 
   9   3   6       21.96       28.41      3.01 o 
  10   3   6        0.46        0.11      3.12 o 
  11   3   6        2.27       -0.05      3.31 o 
 -15   4   6       16.26       10.97      5.84 o 
 -14   4   6        4.64        1.62      4.53 o 
 -13   4   6        5.81        1.87      2.98 o 
 -12   4   6       53.51       47.18      4.92 o 
 -11   4   6        0.13       -3.53      2.36 o 
 -10   4   6       12.04       14.80      2.89 o 
  -9   4   6       12.25       10.63      2.35 o 
  -8   4   6       47.15       44.12      2.85 o 
  -7   4   6        1.40       -0.40      1.81 o 
  -6   4   6        0.07        1.07      1.73 o 
  -5   4   6      201.99      225.71      4.21 o 
  -4   4   6       24.32       21.54      1.53 o 
  -3   4   6        9.07        4.59      1.15 o 
  -2   4   6      145.61      157.98      2.83 o 
  -1   4   6      847.81      872.75      6.37 o 
   0   4   6       11.14       21.81      1.31 o 
   1   4   6        5.33        4.25      1.23 o 
   2   4   6      140.16      152.41      3.08 o 
   3   4   6      131.52      127.34      3.47 o 
   4   4   6       18.52       21.83      2.25 o 
   5   4   6       47.85       44.86      2.72 o 
   6   4   6      129.86      128.96      3.86 o 
   7   4   6      156.64      169.86      4.57 o 
   8   4   6       17.79       15.04      2.51 o 
   9   4   6       79.56       80.38      5.68 o 
  10   4   6        5.19        1.83      3.60 o 
  11   4   6        0.00        8.09      5.39 o 
 -14   5   6        1.94       -4.17      4.39 o 
 -13   5   6        1.06       -1.46      4.31 o 
 -12   5   6       20.66       24.89      3.46 o 
 -11   5   6       34.69       34.97      4.59 o 
 -10   5   6       20.27       20.93      3.02 o 
  -9   5   6      318.09      274.93     11.57 o 
  -8   5   6      481.04      487.27      7.91 o 
  -7   5   6      349.53      344.71      6.41 o 
  -6   5   6       32.03       30.86      2.64 o 
  -5   5   6       17.48       21.99      2.03 o 
  -4   5   6       24.32       22.96      1.89 o 
  -3   5   6        5.86        4.65      1.35 o 
  -2   5   6      142.91      148.73      2.80 o 
  -1   5   6        0.67       -1.26      1.13 o 
   0   5   6      366.39      373.24      4.01 o 
   1   5   6       15.03       11.15      1.54 o 
   2   5   6       27.75       25.60      2.11 o 
   3   5   6        1.65        2.06      1.96 o 
   4   5   6        4.74        1.07      2.02 o 
   5   5   6      224.18      206.12      5.27 o 
   6   5   6        5.11        3.56      2.20 o 
   7   5   6        0.01        1.15      2.17 o 
   8   5   6       25.56       23.60      3.20 o 
   9   5   6        2.38        8.47      5.74 o 
  10   5   6        7.13       14.69      4.41 o 
 -14   6   6       18.41       11.19      5.34 o 
 -13   6   6        0.47        8.59      4.74 o 
 -12   6   6        1.20       -1.94      3.73 o 
 -11   6   6        0.59        2.34      2.78 o 
 -10   6   6        0.02       -3.08      2.54 o 
  -9   6   6      139.82      138.10      5.00 o 
  -8   6   6        2.30       -0.46      2.61 o 
  -7   6   6        5.56        5.43      2.41 o 
  -6   6   6       53.39       65.32      4.07 o 
  -5   6   6        5.47        8.15      2.31 o 
  -4   6   6       89.95       79.57      2.91 o 
  -3   6   6       35.00       31.96      2.21 o 
  -2   6   6        0.11        0.53      1.82 o 
  -1   6   6       14.30       18.08      1.79 o 
   0   6   6      109.72      119.98      2.82 o 
   1   6   6        2.59        3.50      1.90 o 
   2   6   6        7.77        5.32      2.23 o 
   3   6   6        8.76        7.25      2.21 o 
   4   6   6      185.16      195.21      4.97 o 
   5   6   6      403.44      406.16      6.94 o 
   6   6   6       75.94       75.77      3.93 o 
   7   6   6       20.11       20.54      3.04 o 
   8   6   6        6.01        4.76      3.85 o 
   9   6   6        2.79        2.71      4.25 o 
 -13   7   6        0.01        2.17      5.15 o 
 -12   7   6       35.38       35.43      6.12 o 
 -11   7   6       10.80       19.50      4.45 o 
 -10   7   6       32.82       31.42      3.85 o 
  -9   7   6       49.23       62.55      4.39 o 
  -8   7   6       46.38       41.59      3.52 o 
  -7   7   6      705.58      675.34     10.34 o 
  -6   7   6       17.39       15.72      2.79 o 
  -5   7   6      225.88      235.41      5.93 o 
  -4   7   6       70.13       74.42      3.69 o 
  -3   7   6       22.82       28.32      3.26 o 
  -2   7   6       85.89       89.01      3.05 o 
  -1   7   6        0.39        0.04      1.84 o 
   0   7   6        2.54       -1.97      3.03 o 
   1   7   6        2.77        4.57      2.40 o 
   2   7   6        1.00        3.76      2.51 o 
   3   7   6        9.34        8.00      2.90 o 
   4   7   6       11.19       11.65      3.81 o 
   5   7   6       43.36       40.48      3.59 o 
   6   7   6        9.51       14.43      3.03 o 
   7   7   6        7.24       11.27      3.70 o 
   8   7   6        0.31        1.03      3.84 o 
   9   7   6        7.58        7.98      5.02 o 
 -12   8   6        5.29       -1.23      4.29 o 
 -11   8   6        4.44        3.50      4.69 o 
 -10   8   6        0.33       -1.63      4.33 o 
  -9   8   6        9.80       13.64      3.71 o 
  -8   8   6       29.11       21.28      4.49 o 
  -7   8   6      383.63      380.09     10.64 o 
  -6   8   6        5.94        4.24      2.79 o 
  -5   8   6        1.71        1.40      2.38 o 
  -4   8   6       39.13       44.39      6.97 o 
  -3   8   6        1.17        1.83      2.58 o 
  -2   8   6       10.46        4.10      2.31 o 
  -1   8   6        0.18       -3.00      2.20 o 
   0   8   6        4.92        2.43      2.81 o 
   1   8   6       16.17       15.28      3.22 o 
   2   8   6        0.65        1.29      3.14 o 
   3   8   6      229.61      250.17      8.55 o 
   4   8   6       85.88       91.56      6.04 o 
   5   8   6       13.17       11.71      5.23 o 
   6   8   6        4.31        3.85      4.76 o 
   7   8   6        0.06        0.70      4.34 o 
   8   8   6        3.45        7.49      4.43 o 
 -11   9   6        9.77       22.97      7.93 o 
 -10   9   6        0.85        4.45      5.45 o 
  -9   9   6        0.29       -2.27      4.33 o 
  -8   9   6        1.97        6.61      4.96 o 
  -7   9   6        0.03       -2.88      3.50 o 
  -6   9   6       62.45       56.14      5.44 o 
  -5   9   6        1.95       -2.83      2.68 o 
  -4   9   6        0.40       -0.21      2.87 o 
  -3   9   6      149.59      142.66      6.47 o 
  -2   9   6       63.21       73.39      5.65 o 
  -1   9   6       42.43       45.24      9.31 o 
   0   9   6       14.29       20.87      5.54 o 
   1   9   6        1.17        1.09      3.69 o 
   2   9   6       24.50       20.59      5.01 o 
   3   9   6        3.05        9.12      4.49 o 
   4   9   6       73.11       84.29      9.71 o 
   5   9   6       18.79        8.85      6.61 o 
   6   9   6        0.40       -3.05      5.55 o 
  -9  10   6       10.78        6.84      7.35 o 
  -8  10   6       11.43        1.37      4.82 o 
  -7  10   6       13.16       15.32      5.71 o 
  -6  10   6       40.92       50.66      5.82 o 
  -5  10   6      130.18      111.42      7.73 o 
  -4  10   6        9.51        4.06      3.80 o 
  -3  10   6        4.85        9.06      5.02 o 
  -2  10   6        0.68       -2.81      7.39 o 
  -1  10   6       10.16        8.04      6.75 o 
   0  10   6        6.79        9.54      4.59 o 
   1  10   6       24.06       29.82      5.69 o 
   2  10   6       39.96       39.34     11.71 o 
   3  10   6        0.99       -5.15      5.65 o 
   4  10   6        1.97        5.01      6.40 o 
  -6  11   6       10.18       19.12      6.17 o 
  -5  11   6        7.91        6.86      5.06 o 
  -4  11   6        0.04        0.38      5.29 o 
  -3  11   6        1.86        1.70      4.85 o 
  -2  11   6        2.27        8.82      9.56 o 
  -1  11   6        5.30       -3.51      8.58 o 
   0  11   6       21.77       10.21     14.25 o 
   1  11   6       15.33       21.76     13.60 o 
   2  11   6       25.04       20.21      8.24 o 
 -16   1   7        9.02        3.10      4.04 o 
 -15   1   7       41.33       36.46      5.15 o 
 -14   1   7      145.13      142.47      5.12 o 
 -13   1   7      133.59      135.92      4.63 o 
 -12   1   7       74.38       65.99      3.40 o 
 -11   1   7       29.95       35.88      2.83 o 
 -10   1   7        0.25        2.77      2.03 o 
  -9   1   7       27.09       26.03      2.73 o 
  -8   1   7      103.46      107.45      4.09 o 
  -7   1   7      368.90      370.51      6.73 o 
  -6   1   7     2083.79     2346.31     16.01 o 
  -5   1   7       34.95       51.54      1.81 o 
  -4   1   7     4759.05     5127.00     30.46 o 
  -3   1   7       27.79       27.00      1.81 o 
  -2   1   7       15.87       14.54      1.25 o 
  -1   1   7      501.09      505.10      4.45 o 
   0   1   7      208.26      225.53      2.78 o 
   1   1   7      811.86      817.69      5.93 o 
   2   1   7       26.08       30.93      1.74 o 
   3   1   7       47.37       50.81      2.24 o 
   4   1   7       12.95       15.52      2.22 o 
   5   1   7       45.60       47.70      2.72 o 
   6   1   7        8.14       11.42      2.29 o 
   7   1   7      137.15      143.17      4.55 o 
   8   1   7        2.44        0.58      2.33 o 
   9   1   7        2.44        1.82      3.22 o 
  10   1   7        5.00        2.61      3.52 o 
  11   1   7        0.13        3.51      3.65 o 
 -16   2   7        4.06       -0.49      5.35 o 
 -15   2   7       21.71       19.73      5.06 o 
 -14   2   7       78.80       72.44      4.86 o 
 -13   2   7        4.28        3.27      2.63 o 
 -12   2   7       59.84       64.35      3.71 o 
 -11   2   7     1320.38     1302.36     13.31 o 
 -10   2   7       98.75       92.04      3.61 o 
  -9   2   7        6.89        5.31      4.12 o 
  -8   2   7        0.52        0.10      1.89 o 
  -7   2   7      886.00      958.43     10.50 o 
  -6   2   7       63.58       78.72      2.39 o 
  -5   2   7      161.19      169.84      3.01 o 
  -4   2   7      142.72      173.74      3.13 o 
  -3   2   7      868.49      923.65      7.71 o 
  -2   2   7       78.24       83.81      2.48 o 
  -1   2   7      124.62      129.48      2.33 o 
   0   2   7      168.11      177.13      2.72 o 
   1   2   7        4.70        1.78      1.17 o 
   2   2   7      298.70      283.10      3.97 o 
   3   2   7        3.82        3.09      1.59 o 
   4   2   7        1.52        0.26      1.82 o 
   5   2   7       18.25       20.74      2.39 o 
   6   2   7       14.85       14.25      2.41 o 
   7   2   7       15.74       18.73      2.67 o 
   8   2   7       14.07       18.07      2.81 o 
   9   2   7        0.19       -2.37      3.14 o 
  10   2   7        1.26       -2.85      3.93 o 
 -15   3   7        0.05       -0.09      4.71 o 
 -14   3   7      100.19      108.27      7.09 o 
 -13   3   7        0.98        0.38      2.57 o 
 -12   3   7        3.54       -2.31      2.68 o 
 -11   3   7       97.54       88.05      3.63 o 
 -10   3   7      782.15      756.32      9.76 o 
  -9   3   7      204.42      200.38      4.81 o 
  -8   3   7      102.26      103.76      4.00 o 
  -7   3   7      108.74       99.26      3.39 o 
  -6   3   7      337.15      338.11      5.23 o 
  -5   3   7        7.48       13.36      1.69 o 
  -4   3   7      476.18      524.88      5.42 o 
  -3   3   7       33.71       32.92      1.65 o 
  -2   3   7      471.18      491.91      5.00 o 
  -1   3   7      282.20      286.28      3.26 o 
   0   3   7      153.04      173.03      2.69 o 
   1   3   7        3.09        6.52      1.33 o 
   2   3   7      319.00      300.37      4.25 o 
   3   3   7      196.74      181.43      4.22 o 
   4   3   7      205.45      185.16      4.26 o 
   5   3   7       10.13       11.98      2.27 o 
   6   3   7       23.31       19.92      2.52 o 
   7   3   7        2.06        1.84      2.11 o 
   8   3   7        2.27        1.85      2.45 o 
   9   3   7      116.89      126.33      6.16 o 
  10   3   7        6.79        4.28      3.39 o 
 -15   4   7        9.46        7.96      5.96 o 
 -14   4   7       10.36        8.21      5.01 o 
 -13   4   7       14.62       18.46      3.28 o 
 -12   4   7       46.44       45.70      3.65 o 
 -11   4   7       93.05       97.37      4.17 o 
 -10   4   7      238.30      243.08      6.30 o 
  -9   4   7      576.52      554.28      8.07 o 
  -8   4   7        6.72        5.92      2.23 o 
  -7   4   7       80.81       84.29      3.34 o 
  -6   4   7        6.70        8.48      2.34 o 
  -5   4   7       43.50       45.93      2.25 o 
  -4   4   7       70.89       71.70      2.83 o 
  -3   4   7      161.58      173.11      2.98 o 
  -2   4   7       40.04       37.31      1.84 o 
  -1   4   7      390.60      439.37      4.76 o 
   0   4   7      624.38      608.30      5.69 o 
   1   4   7       43.11       45.36      2.02 o 
   2   4   7      101.48      110.25      3.19 o 
   3   4   7        7.32        7.44      2.09 o 
   4   4   7       83.14       84.08      3.36 o 
   5   4   7       11.52       15.60      2.38 o 
   6   4   7      229.98      235.69      5.31 o 
   7   4   7       55.97       69.07      3.52 o 
   8   4   7        4.98       10.63      3.49 o 
   9   4   7        2.65        6.09      3.95 o 
  10   4   7        8.56       11.86      4.31 o 
 -14   5   7       20.03       21.70      5.81 o 
 -13   5   7       35.88       44.56      5.39 o 
 -12   5   7      154.41      144.77      5.70 o 
 -11   5   7       22.22       17.49      3.32 o 
 -10   5   7      573.69      596.00     10.22 o 
  -9   5   7       72.63       72.38      3.75 o 
  -8   5   7      717.06      727.98      9.52 o 
  -7   5   7      211.16      203.14      4.94 o 
  -6   5   7        0.03       -3.06      2.04 o 
  -5   5   7       85.29       90.35      3.47 o 
  -4   5   7        7.47        9.12      1.84 o 
  -3   5   7       94.14       87.19      2.83 o 
  -2   5   7       23.44       30.78      1.92 o 
  -1   5   7        5.99        6.25      1.45 o 
   0   5   7      137.18      132.49      2.90 o 
   1   5   7       56.30       63.82      2.37 o 
   2   5   7        8.04        4.47      1.95 o 
   3   5   7       13.55       13.51      2.42 o 
   4   5   7        4.10        1.78      2.36 o 
   5   5   7        2.10        0.02      2.26 o 
   6   5   7       61.55       60.72      3.55 o 
   7   5   7       21.97       24.26      3.25 o 
   8   5   7       38.34       39.28      5.32 o 
   9   5   7        2.03       -2.22      3.90 o 
 -14   6   7        2.44        2.91      5.12 o 
 -13   6   7        6.32        4.47      4.77 o 
 -12   6   7        9.17       20.13      5.28 o 
 -11   6   7        0.59       -1.61      2.90 o 
 -10   6   7        8.78        8.38      3.18 o 
  -9   6   7      147.55      167.25      8.13 o 
  -8   6   7      182.19      192.06      5.14 o 
  -7   6   7      197.08      196.83      5.10 o 
  -6   6   7       26.56       31.35      2.89 o 
  -5   6   7      193.86      177.82      6.04 o 
  -4   6   7        0.13        3.35      1.98 o 
  -3   6   7      718.71      704.20      7.15 o 
  -2   6   7      209.13      219.58      3.98 o 
  -1   6   7      103.01      108.10      2.98 o 
   0   6   7      179.41      172.23      3.98 o 
   1   6   7       21.39       21.20      2.54 o 
   2   6   7       20.56       13.77      3.42 o 
   3   6   7       40.45       44.11      3.36 o 
   4   6   7      110.66      103.76      4.03 o 
   5   6   7        0.18       -1.70      2.45 o 
   6   6   7       15.59       16.84      3.00 o 
   7   6   7       32.51       48.19      4.36 o 
   8   6   7        2.44        0.70      3.91 o 
   9   6   7        0.04        3.15      4.50 o 
 -13   7   7        0.00       -7.90      6.09 o 
 -12   7   7       15.81        2.60      4.16 o 
 -11   7   7       18.13       20.14      4.98 o 
 -10   7   7       27.60       39.04      4.47 o 
  -9   7   7       36.78       33.75      4.31 o 
  -8   7   7      206.68      218.02      7.51 o 
  -7   7   7       62.64       65.15      3.89 o 
  -6   7   7       40.78       39.08      3.34 o 
  -5   7   7       19.83       18.40      2.92 o 
  -4   7   7      474.00      464.75      8.16 o 
  -3   7   7       27.01       27.21      2.70 o 
  -2   7   7       39.02       37.08      2.54 o 
  -1   7   7        7.53        8.94      2.46 o 
   0   7   7      143.37      148.58      4.88 o 
   1   7   7        5.53        2.79      2.49 o 
   2   7   7      135.38      137.41      4.88 o 
   3   7   7        0.81       -2.20      3.15 o 
   4   7   7      186.39      194.70      6.62 o 
   5   7   7       47.23       57.95      4.41 o 
   6   7   7       36.86       44.61      4.46 o 
   7   7   7        2.80        2.24      3.43 o 
   8   7   7        7.17       20.55      5.26 o 
 -12   8   7        1.81        7.31      5.72 o 
 -11   8   7        4.95       -5.85      4.08 o 
 -10   8   7        0.07       -0.13      4.02 o 
  -9   8   7      136.79      123.92      6.43 o 
  -8   8   7       24.04       20.02      4.01 o 
  -7   8   7       51.32       57.10      9.54 o 
  -6   8   7      346.77      359.01      9.93 o 
  -5   8   7      135.99      130.57      6.70 o 
  -4   8   7        1.47        0.50      4.20 o 
  -3   8   7       11.00        8.94      2.83 o 
  -2   8   7       21.35       16.46      2.63 o 
  -1   8   7       34.83       34.87      4.78 o 
   0   8   7       44.71       42.25      4.40 o 
   1   8   7        0.02       -1.26      2.94 o 
   2   8   7       30.62       23.55      4.98 o 
   3   8   7       12.51        8.79      4.06 o 
   4   8   7       15.67       10.95      4.34 o 
   5   8   7        8.00       -1.78      4.55 o 
   6   8   7       21.84       19.32      5.88 o 
   7   8   7        0.26       -5.34      4.80 o 
 -10   9   7        0.70       -4.06      4.71 o 
  -9   9   7        0.59        0.53      4.68 o 
  -8   9   7        7.51        4.96      4.88 o 
  -7   9   7       12.67       12.84      4.24 o 
  -6   9   7        0.00       -0.11      3.85 o 
  -5   9   7       14.23       12.18      3.52 o 
  -4   9   7        7.20        5.76      2.77 o 
  -3   9   7       54.94       51.05      3.98 o 
  -2   9   7        3.64       -9.55      6.37 o 
  -1   9   7        1.81        1.86      7.40 o 
   0   9   7        3.22        4.08      3.48 o 
   1   9   7        4.94        1.40      4.37 o 
   2   9   7      105.95      113.89      9.02 o 
   3   9   7      122.45      124.85     18.70 o 
   4   9   7        9.17        1.72      6.74 o 
   5   9   7        6.97       18.19      7.33 o 
  -9  10   7        3.08       11.54      5.53 o 
  -8  10   7        8.05       -0.91      5.27 o 
  -7  10   7       13.50       -0.44      5.02 o 
  -6  10   7        6.68       14.05      5.38 o 
  -5  10   7        4.91        3.25      3.97 o 
  -4  10   7        0.66        1.94      3.81 o 
  -3  10   7       19.09        0.07      8.75 o 
  -2  10   7       26.76       20.68      9.99 o 
  -1  10   7        0.03        7.96      6.65 o 
   0  10   7        9.03       17.66      5.44 o 
   1  10   7       34.01       41.82     10.11 o 
   2  10   7       29.92       39.53     16.35 o 
   3  10   7       31.86       17.67      7.93 o 
  -5  11   7       22.88       28.93      9.10 o 
  -4  11   7        0.10        8.79      5.38 o 
  -3  11   7        9.81       15.31      9.90 o 
  -2  11   7       13.03       21.87     11.26 o 
  -1  11   7        2.63        3.03      8.97 o 
   0  11   7       17.64       35.21      8.62 o 
 -16   0   8       17.47       30.50      9.16 o 
 -15   0   8       46.41       46.75     15.21 o 
 -14   0   8      296.53      297.82     24.00 o 
 -13   0   8       92.53      101.21      6.55 o 
 -12   0   8     3851.49     3782.00     45.99 o 
 -11   0   8        2.26        5.26      3.41 o 
 -10   0   8      311.82      294.34      8.43 o 
  -9   0   8      763.61      754.29     13.58 o 
  -8   0   8       87.13      100.94      5.10 o 
  -7   0   8        0.84       -0.09      2.45 o 
  -6   0   8        0.23       -1.42      2.26 o 
  -5   0   8      489.10      486.79      7.84 o 
  -4   0   8        1.32        3.24      2.40 o 
  -3   0   8       78.98      101.73      3.18 o 
  -2   0   8     2147.86     2207.72     18.79 o 
  -1   0   8      684.14      641.01      8.11 o 
   0   0   8       96.58      103.60      3.40 o 
   1   0   8      320.35      314.05      8.61 o 
   2   0   8      181.24      150.76      4.43 o 
   3   0   8        1.45        0.91      1.80 o 
   4   0   8        0.22        1.73      2.60 o 
   5   0   8       17.73       17.86      3.80 o 
   6   0   8      347.31      318.85     10.43 o 
   7   0   8       53.23       50.25      4.89 o 
   8   0   8       10.40        8.63      6.35 o 
   9   0   8       75.43       72.31     10.78 o 
  10   0   8       11.69       19.12      6.08 o 
 -16   1   8        9.44        9.57      5.30 o 
 -15   1   8        0.01        9.98      6.51 o 
 -14   1   8      154.59      138.87     12.34 o 
 -13   1   8      180.29      187.37      5.31 o 
 -12   1   8      747.12      783.31     10.46 o 
 -11   1   8       79.14       89.54      4.81 o 
 -10   1   8      134.56      126.59      4.30 o 
  -9   1   8      567.04      565.70      8.59 o 
  -8   1   8       32.25       32.31      2.63 o 
  -7   1   8        5.66        9.88      3.00 o 
  -6   1   8        0.01       -2.36      1.57 o 
  -5   1   8      147.27      131.56      3.13 o 
  -4   1   8      919.24      955.57      7.90 o 
  -3   1   8       39.69       50.00      1.80 o 
  -2   1   8      833.69      797.65      6.25 o 
  -1   1   8       74.44       69.94      1.92 o 
   0   1   8      221.25      218.89      3.16 o 
   1   1   8       63.52       65.20      2.03 o 
   2   1   8        2.85        2.10      1.44 o 
   3   1   8        7.35        3.84      1.69 o 
   4   1   8        9.99        5.31      2.11 o 
   5   1   8       23.43       18.52      2.45 o 
   6   1   8        0.91       -0.12      2.29 o 
   7   1   8       40.15       39.02      3.28 o 
   8   1   8        0.39        2.82      3.13 o 
   9   1   8       13.59       10.08      3.75 o 
  10   1   8        0.97       -2.90      3.47 o 
 -16   2   8        2.44        1.70      4.59 o 
 -15   2   8        6.97        2.83      6.65 o 
 -14   2   8      209.09      227.30     17.58 o 
 -13   2   8      116.71      122.78      5.94 o 
 -12   2   8      197.40      218.57      5.55 o 
 -11   2   8       54.47       67.22      6.06 o 
 -10   2   8      120.15      117.06      4.19 o 
  -9   2   8      162.25      147.69      4.45 o 
  -8   2   8      476.23      502.87      8.20 o 
  -7   2   8       65.98       63.74      3.08 o 
  -6   2   8      313.71      307.48      5.40 o 
  -5   2   8      477.65      494.20      7.47 o 
  -4   2   8      249.23      250.29      3.70 o 
  -3   2   8      642.41      665.87      6.00 o 
  -2   2   8     1061.59     1094.84      8.12 o 
  -1   2   8      277.10      268.98      3.39 o 
   0   2   8       50.72       58.26      1.98 o 
   1   2   8        1.42        0.47      1.39 o 
   2   2   8        4.35        0.94      1.46 o 
   3   2   8       11.13       12.30      1.93 o 
   4   2   8      138.01      125.92      4.00 o 
   5   2   8        0.31       -3.02      2.02 o 
   6   2   8       12.69       10.52      2.27 o 
   7   2   8        4.01        4.78      2.52 o 
   8   2   8       49.74       55.59      6.13 o 
   9   2   8       12.10       13.28      3.93 o 
  10   2   8        1.40        4.30      3.92 o 
 -15   3   8       42.82       28.33      5.55 o 
 -14   3   8       15.48       27.35      5.51 o 
 -13   3   8      169.18      169.62      6.15 o 
 -12   3   8       14.96       13.03      3.77 o 
 -11   3   8      629.27      625.82      9.72 o 
 -10   3   8      340.22      349.56      6.65 o 
  -9   3   8      264.28      269.20      9.33 o 
  -8   3   8      198.09      191.55      5.15 o 
  -7   3   8      212.42      226.27      6.01 o 
  -6   3   8       43.24       41.08      3.10 o 
  -5   3   8       20.10       18.96      1.94 o 
  -4   3   8       30.87       30.24      2.02 o 
  -3   3   8      121.64      139.21      2.84 o 
  -2   3   8      431.58      433.90      4.71 o 
  -1   3   8      636.55      646.37      5.82 o 
   0   3   8       86.24       89.32      2.56 o 
   1   3   8        4.94        6.36      1.64 o 
   2   3   8        0.26       -2.20      1.47 o 
   3   3   8        3.48        1.49      2.01 o 
   4   3   8        0.38        1.12      2.15 o 
   5   3   8        4.57        2.23      2.68 o 
   6   3   8        2.33        1.75      2.20 o 
   7   3   8       85.26       80.54      4.46 o 
   8   3   8        1.54        1.24      3.26 o 
   9   3   8        5.98        2.50      3.44 o 
 -15   4   8        0.03       -6.14      4.10 o 
 -14   4   8        3.41        3.19      4.53 o 
 -13   4   8        0.73       -0.29      3.90 o 
 -12   4   8        4.50        1.87      2.96 o 
 -11   4   8       79.55       82.35      4.22 o 
 -10   4   8      136.26      131.38      4.98 o 
  -9   4   8       22.78       33.15      3.59 o 
  -8   4   8      987.53      958.57     11.35 o 
  -7   4   8       12.75       16.47      2.48 o 
  -6   4   8      220.83      223.98      5.07 o 
  -5   4   8        2.39        0.99      1.83 o 
  -4   4   8       35.52       36.66      1.96 o 
  -3   4   8       31.97       30.85      1.97 o 
  -2   4   8      109.13      114.15      2.76 o 
  -1   4   8      402.25      409.98      4.84 o 
   0   4   8       16.89       14.08      1.81 o 
   1   4   8       85.24       93.66      2.81 o 
   2   4   8       11.11       14.24      2.06 o 
   3   4   8       42.91       45.07      2.99 o 
   4   4   8       15.73       19.46      2.52 o 
   5   4   8        1.14        2.99      2.23 o 
   6   4   8        5.71        9.27      2.82 o 
   7   4   8        1.18       -3.14      2.85 o 
   8   4   8       31.10       32.49      4.97 o 
   9   4   8       12.16        9.92      5.32 o 
 -14   5   8       23.81       20.29      7.02 o 
 -13   5   8        2.28       -4.99      5.75 o 
 -12   5   8       11.64        4.46      3.26 o 
 -11   5   8       19.19       24.73      3.71 o 
 -10   5   8        8.88        9.32      3.18 o 
  -9   5   8       23.94       26.82      4.59 o 
  -8   5   8      302.07      307.05      6.81 o 
  -7   5   8       12.95       13.01      2.62 o 
  -6   5   8        0.01       -1.02      2.19 o 
  -5   5   8      333.95      334.35      5.94 o 
  -4   5   8       30.40       29.74      2.59 o 
  -3   5   8      140.29      142.05      3.48 o 
  -2   5   8      296.26      297.19      4.78 o 
  -1   5   8      590.99      598.19      6.56 o 
   0   5   8       12.29       13.30      2.01 o 
   1   5   8      129.58      119.18      3.58 o 
   2   5   8       34.06       25.01      2.27 o 
   3   5   8        9.04       13.87      2.57 o 
   4   5   8        5.19        1.24      2.31 o 
   5   5   8       47.99       46.44      3.59 o 
   6   5   8        6.60        4.89      2.93 o 
   7   5   8       11.07       12.85      3.79 o 
   8   5   8       94.73      107.89      7.00 o 
 -14   6   8        4.73       -0.76      5.09 o 
 -13   6   8        0.36       -1.30      4.44 o 
 -12   6   8       24.53       25.50      4.65 o 
 -11   6   8       21.59       20.72      3.50 o 
 -10   6   8      603.85      548.21     12.64 o 
  -9   6   8       59.62       55.73      4.12 o 
  -8   6   8       52.50       48.86      3.31 o 
  -7   6   8      133.38      125.50      5.21 o 
  -6   6   8      298.91      304.75      6.74 o 
  -5   6   8        0.02        1.95      2.33 o 
  -4   6   8       22.95       21.77      2.66 o 
  -3   6   8      210.13      208.54      4.33 o 
  -2   6   8       50.84       50.80      2.51 o 
  -1   6   8        7.15        7.70      2.76 o 
   0   6   8        2.33        1.95      2.37 o 
   1   6   8        1.72        1.65      2.46 o 
   2   6   8       11.53       10.71      1.94 o 
   3   6   8       24.53       28.03      2.87 o 
   4   6   8       16.27       20.11      3.03 o 
   5   6   8        0.29       -1.42      2.70 o 
   6   6   8       13.72        8.51      3.51 o 
   7   6   8        5.47       12.19      4.47 o 
   8   6   8       16.46       21.61      5.68 o 
 -13   7   8        1.18       -0.41      8.27 o 
 -12   7   8       14.28        9.93      5.05 o 
 -11   7   8        5.73        7.90      4.25 o 
 -10   7   8       13.67       11.93      3.81 o 
  -9   7   8       29.86       31.76      4.30 o 
  -8   7   8       12.16        9.05      3.54 o 
  -7   7   8       44.88       53.23      3.72 o 
  -6   7   8        0.01        0.89      2.52 o 
  -5   7   8        0.04       -3.57      2.38 o 
  -4   7   8       40.29       35.78      3.27 o 
  -3   7   8      200.54      199.29      5.98 o 
  -2   7   8      297.35      290.24      6.88 o 
  -1   7   8       46.29       41.75      3.37 o 
   0   7   8        0.07       -3.59      2.47 o 
   1   7   8       35.44       33.94      3.27 o 
   2   7   8       34.28       39.77      5.13 o 
   3   7   8        3.34        5.63      3.68 o 
   4   7   8       18.09       23.80      4.59 o 
   5   7   8        0.35       -3.34      4.90 o 
   6   7   8        0.54        1.53      3.84 o 
   7   7   8        0.46        2.66      4.53 o 
 -12   8   8        0.04       -0.67      4.48 o 
 -11   8   8        5.14        2.51      4.72 o 
 -10   8   8        2.71        0.87      4.28 o 
  -9   8   8        0.27       -5.52      3.68 o 
  -8   8   8       57.34       54.89      6.79 o 
  -7   8   8       59.05       69.91      5.67 o 
  -6   8   8        0.18        2.86      3.08 o 
  -5   8   8       44.13       48.49      3.93 o 
  -4   8   8       41.81       40.29      3.67 o 
  -3   8   8        1.42        3.53      2.90 o 
  -2   8   8        2.87       -1.45      3.81 o 
  -1   8   8        4.55        3.17      3.30 o 
   0   8   8        2.77        0.02      3.14 o 
   1   8   8        1.46       12.51      4.34 o 
   2   8   8      111.52      114.05      7.78 o 
   3   8   8      169.71      174.46      7.99 o 
   4   8   8        3.44       -1.98      4.94 o 
   5   8   8       16.28       17.68      5.97 o 
   6   8   8        1.31        7.08      5.21 o 
 -10   9   8        8.65        1.33      7.08 o 
  -9   9   8        0.78        5.74      6.24 o 
  -8   9   8        0.00        6.78      5.30 o 
  -7   9   8        7.64        1.36      3.82 o 
  -6   9   8        2.51        0.36      4.88 o 
  -5   9   8       39.56       41.81      5.21 o 
  -4   9   8       10.19       10.85      3.65 o 
  -3   9   8      110.34      101.87     14.57 o 
  -2   9   8       12.14       23.44      7.98 o 
  -1   9   8        5.98        9.36      4.69 o 
   0   9   8        3.52        5.72      4.42 o 
   1   9   8       12.31       14.72      5.03 o 
   2   9   8       16.67       21.81      7.64 o 
   3   9   8        0.87        0.95      9.63 o 
   4   9   8        0.42        4.47      6.76 o 
  -8  10   8        1.94        6.11      5.42 o 
  -7  10   8        1.54       -0.03      6.16 o 
  -6  10   8       14.96        9.88      5.21 o 
  -5  10   8       13.28        9.29      4.30 o 
  -4  10   8       16.75       27.23     10.97 o 
  -3  10   8        3.36      -10.25      8.11 o 
  -2  10   8        0.59        8.66      8.78 o 
  -1  10   8       10.91        9.87     10.25 o 
   0  10   8        1.85       -3.21      4.29 o 
   1  10   8       16.50       16.73      7.53 o 
   2  10   8       19.20       13.30      7.66 o 
 -16   1   9        2.42       -0.07      5.04 o 
 -15   1   9        3.86       -6.47      4.64 o 
 -14   1   9       69.99       74.35      7.45 o 
 -13   1   9      213.91      196.64      6.10 o 
 -12   1   9      223.99      251.46      6.06 o 
 -11   1   9      155.24      159.28      5.26 o 
 -10   1   9     1303.49     1309.76     14.36 o 
  -9   1   9      181.33      170.04      4.85 o 
  -8   1   9       10.71       14.29      2.62 o 
  -7   1   9       67.52       69.54      3.59 o 
  -6   1   9       89.12      108.13      3.47 o 
  -5   1   9      197.57      198.80      4.05 o 
  -4   1   9      216.82      238.18      3.81 o 
  -3   1   9       77.46       71.15      2.10 o 
  -2   1   9        6.99        8.36      1.41 o 
  -1   1   9      229.13      209.90      3.42 o 
   0   1   9      118.22      121.04      3.08 o 
   1   1   9      188.08      197.30      3.61 o 
   2   1   9       59.35       56.35      2.43 o 
   3   1   9       15.92       15.03      2.25 o 
   4   1   9       10.88       11.87      2.49 o 
   5   1   9       96.42       98.54      4.19 o 
   6   1   9       65.30       65.23      3.89 o 
   7   1   9        4.80       -0.49      2.88 o 
   8   1   9        8.19        8.26      3.61 o 
   9   1   9        0.17       -3.94      3.37 o 
 -15   2   9      142.98      139.92      9.17 o 
 -14   2   9       58.55       72.38     10.09 o 
 -13   2   9      178.30      178.47      6.45 o 
 -12   2   9       12.75       14.52      2.76 o 
 -11   2   9       17.12       17.15      2.81 o 
 -10   2   9       15.18        8.23      2.97 o 
  -9   2   9       36.15       39.53      3.18 o 
  -8   2   9       30.22       31.01      2.85 o 
  -7   2   9      180.00      166.97      4.55 o 
  -6   2   9        2.53        0.02      1.75 o 
  -5   2   9       39.92       35.85      2.32 o 
  -4   2   9        8.85       10.54      1.67 o 
  -3   2   9       18.57       16.48      1.63 o 
  -2   2   9      113.59      130.74      2.82 o 
  -1   2   9      387.14      388.88      4.70 o 
   0   2   9        0.52        1.28      1.49 o 
   1   2   9        7.76        7.90      1.72 o 
   2   2   9       16.92       19.35      2.05 o 
   3   2   9        2.18        0.64      1.97 o 
   4   2   9        2.58        2.05      2.19 o 
   5   2   9        8.10       10.13      2.92 o 
   6   2   9       18.21       23.17      3.07 o 
   7   2   9        2.08        3.75      3.43 o 
   8   2   9        2.49        2.14      3.52 o 
   9   2   9       19.43       20.82      4.35 o 
 -15   3   9        0.16       -0.49      5.08 o 
 -14   3   9       82.65       88.83      7.77 o 
 -13   3   9       62.80       74.34      8.82 o 
 -12   3   9      155.35      131.85      5.64 o 
 -11   3   9       22.26       15.51      3.06 o 
 -10   3   9       14.95       15.65      2.75 o 
  -9   3   9       69.88       68.42      3.66 o 
  -8   3   9       20.72       20.14      2.76 o 
  -7   3   9       16.07       15.76      2.49 o 
  -6   3   9        4.55        5.65      2.11 o 
  -5   3   9       97.40       98.19      3.37 o 
  -4   3   9       23.83       24.01      1.96 o 
  -3   3   9        1.16        0.84      1.46 o 
  -2   3   9        4.13        5.30      1.52 o 
  -1   3   9       36.04       37.07      2.06 o 
   0   3   9      146.62      132.27      3.15 o 
   1   3   9        0.12       -0.72      1.72 o 
   2   3   9       54.01       58.14      2.70 o 
   3   3   9      197.90      185.46      4.37 o 
   4   3   9      117.82      118.98      4.40 o 
   5   3   9       33.77       34.14      3.00 o 
   6   3   9       41.49       42.19      3.83 o 
   7   3   9        2.30        0.09      3.48 o 
   8   3   9        0.10        5.55      3.73 o 
 -15   4   9        0.28       11.46      9.88 o 
 -14   4   9        3.77        4.70      5.00 o 
 -13   4   9        0.08        2.79      4.22 o 
 -12   4   9       14.86       11.17      3.53 o 
 -11   4   9      247.61      242.46      6.45 o 
 -10   4   9       38.52       38.79      3.76 o 
  -9   4   9       93.83       89.96      4.10 o 
  -8   4   9       54.88       60.46      3.54 o 
  -7   4   9       33.26       44.02      4.25 o 
  -6   4   9       48.79       51.64      3.68 o 
  -5   4   9        2.06        1.51      2.06 o 
  -4   4   9       50.72       43.93      2.73 o 
  -3   4   9        0.87       -0.78      1.70 o 
  -2   4   9       79.75       74.11      2.63 o 
  -1   4   9        5.00        4.54      1.59 o 
   0   4   9       20.97       22.14      2.12 o 
   1   4   9        5.72        5.17      1.87 o 
   2   4   9       27.39       24.98      2.55 o 
   3   4   9        5.51        6.75      2.11 o 
   4   4   9       55.00       52.68      3.36 o 
   5   4   9        0.29        4.18      2.47 o 
   6   4   9       19.32       11.31      3.39 o 
   7   4   9        4.42        3.48      4.05 o 
   8   4   9        0.59        2.16      4.07 o 
 -14   5   9       34.59       32.56     12.09 o 
 -13   5   9        5.63       11.92      5.71 o 
 -12   5   9        0.34       -5.04      3.81 o 
 -11   5   9        1.03        2.79      3.27 o 
 -10   5   9      137.43      125.15      5.25 o 
  -9   5   9       79.83       74.64      3.78 o 
  -8   5   9       32.18       31.42      3.24 o 
  -7   5   9       58.56       51.61      3.45 o 
  -6   5   9       90.64       86.57      4.18 o 
  -5   5   9      127.39      125.91      4.50 o 
  -4   5   9      252.52      233.35      4.83 o 
  -3   5   9       94.50      102.27      3.29 o 
  -2   5   9      102.72       97.19      3.42 o 
  -1   5   9       18.68       11.15      2.22 o 
   0   5   9      162.31      160.96      4.26 o 
   1   5   9       26.05       25.89      2.66 o 
   2   5   9       29.67       37.16      2.81 o 
   3   5   9       19.44       21.85      2.47 o 
   4   5   9       16.55       17.09      2.73 o 
   5   5   9       32.63       39.86      3.89 o 
   6   5   9        3.89       -5.34      3.56 o 
   7   5   9        1.92        0.74      4.05 o 
 -13   6   9        0.10        5.83      4.81 o 
 -12   6   9        4.43       -2.66      3.83 o 
 -11   6   9       20.56       19.34      4.84 o 
 -10   6   9        3.63       -4.23      3.98 o 
  -9   6   9       37.48       48.56      3.98 o 
  -8   6   9       17.90       12.24      3.37 o 
  -7   6   9       22.54       19.76      3.31 o 
  -6   6   9       99.18      107.94      4.92 o 
  -5   6   9      220.31      232.85      5.61 o 
  -4   6   9       14.85       14.28      2.68 o 
  -3   6   9      119.31      116.91      3.40 o 
  -2   6   9       16.62       16.44      2.58 o 
  -1   6   9       97.90       86.45      3.92 o 
   0   6   9      154.94      149.26      4.63 o 
   1   6   9      191.14      188.40      5.53 o 
   2   6   9       22.22       14.26      3.06 o 
   3   6   9       17.27       19.34      3.83 o 
   4   6   9       14.36       10.84      3.33 o 
   5   6   9        9.36       16.10      3.68 o 
   6   6   9        8.32       12.81      4.65 o 
   7   6   9       24.29       25.75      5.22 o 
 -12   7   9        0.02       -4.87      4.17 o 
 -11   7   9       20.16       31.34      5.83 o 
 -10   7   9       28.26       30.28      5.70 o 
  -9   7   9       19.69       23.38      4.28 o 
  -8   7   9       22.99       26.10      6.00 o 
  -7   7   9       19.83       30.19      4.80 o 
  -6   7   9       62.19       66.14      5.20 o 
  -5   7   9       57.11       59.16      6.08 o 
  -4   7   9       64.27       72.46      4.58 o 
  -3   7   9      139.21      142.54     10.64 o 
  -2   7   9       76.69       63.85      4.12 o 
  -1   7   9      122.88      116.73      5.01 o 
   0   7   9        9.19       -1.76      2.88 o 
   1   7   9       16.80       13.77      4.64 o 
   2   7   9      145.22      163.14      7.12 o 
   3   7   9        6.30        0.89      3.61 o 
   4   7   9       10.40       14.07      5.14 o 
   5   7   9        1.41        0.18      4.62 o 
   6   7   9        0.07        3.77      5.37 o 
 -11   8   9        1.15        6.76      4.82 o 
 -10   8   9        5.04       12.52      5.09 o 
  -9   8   9        1.24        1.73      4.33 o 
  -8   8   9        2.22        1.59      3.95 o 
  -7   8   9       11.38       12.51      3.66 o 
  -6   8   9       37.48       27.32      4.69 o 
  -5   8   9       49.01       46.65      4.42 o 
  -4   8   9        0.01       -2.28      3.76 o 
  -3   8   9       10.59       19.24     10.16 o 
  -2   8   9       27.44       28.40      6.35 o 
  -1   8   9       12.36        3.34      3.28 o 
   0   8   9        2.11       -4.55      3.84 o 
   1   8   9        7.87       25.94      5.08 o 
   2   8   9        0.58       -2.77      4.20 o 
   3   8   9        3.57        3.78      5.32 o 
   4   8   9       13.20        8.99      5.81 o 
  -9   9   9        1.72        1.68      4.67 o 
  -8   9   9       11.07       12.77      5.62 o 
  -7   9   9        2.77       -1.47      4.54 o 
  -6   9   9       18.89       15.96      4.54 o 
  -5   9   9       42.57       31.39      4.86 o 
  -4   9   9        0.35       -0.67      7.87 o 
  -3   9   9       14.66       14.00      9.90 o 
  -2   9   9        8.28        5.10      7.28 o 
  -1   9   9       11.15        7.74      6.50 o 
   0   9   9        2.49        5.25      4.96 o 
   1   9   9        0.07       -3.96      5.94 o 
   2   9   9        0.53       -2.77      6.48 o 
   3   9   9        3.13        0.45      6.84 o 
  -7  10   9        6.71        2.66     12.02 o 
  -6  10   9        0.99       -3.52      5.91 o 
  -5  10   9       28.45       17.05     10.83 o 
  -4  10   9       39.50       37.65     11.97 o 
  -3  10   9       27.88       34.67     11.47 o 
  -2  10   9        2.74        0.07      8.97 o 
  -1  10   9       27.73       50.79     12.92 o 
   0  10   9        0.05       -1.90      7.86 o 
 -15   0  10       19.69        7.72      8.54 o 
 -14   0  10       36.25       26.78      8.29 o 
 -13   0  10       21.46       10.93      4.82 o 
 -12   0  10      211.96      209.84      8.23 o 
 -11   0  10       25.52       24.58      4.23 o 
 -10   0  10        7.12       13.14      4.95 o 
  -9   0  10      540.95      532.47     18.33 o 
  -8   0  10      852.28      831.59     15.12 o 
  -7   0  10      754.96      768.03     12.91 o 
  -6   0  10      172.95      169.66      6.17 o 
  -5   0  10        0.69       -0.29      2.87 o 
  -4   0  10       12.30       11.68      3.03 o 
  -3   0  10       22.78       27.11      2.55 o 
  -2   0  10      547.19      551.76      8.35 o 
  -1   0  10      157.22      158.80      5.79 o 
   0   0  10       26.34       18.00      2.72 o 
   1   0  10      667.72      645.09     10.18 o 
   2   0  10        1.60       -0.07      2.55 o 
   3   0  10      470.09      409.45      8.98 o 
   4   0  10      175.05      147.80     10.94 o 
   5   0  10      103.00       94.14      6.26 o 
   6   0  10       23.97       18.60      4.48 o 
   7   0  10        0.36       -5.10      6.12 o 
   8   0  10       58.03       62.91      7.98 o 
 -15   1  10       46.46       45.37      6.81 o 
 -14   1  10       44.29       31.62      6.43 o 
 -13   1  10       79.48       77.56      4.53 o 
 -12   1  10        0.75       -2.89      2.54 o 
 -11   1  10       64.31       64.71      3.75 o 
 -10   1  10      221.61      229.01      5.89 o 
  -9   1  10       34.54       37.23      3.23 o 
  -8   1  10       18.81       19.86      2.75 o 
  -7   1  10       70.05       73.17      3.32 o 
  -6   1  10      191.96      185.19      4.50 o 
  -5   1  10       80.98       89.72      3.42 o 
  -4   1  10      238.53      223.27      3.84 o 
  -3   1  10      251.98      250.83      3.96 o 
  -2   1  10       18.28       17.64      1.88 o 
  -1   1  10      191.86      194.69      3.59 o 
   0   1  10      106.95      104.24      3.13 o 
   1   1  10       92.66       93.16      4.60 o 
   2   1  10       22.05       22.85      2.13 o 
   3   1  10        1.65        1.27      2.05 o 
   4   1  10       14.49        9.40      2.44 o 
   5   1  10      107.58       94.48      4.45 o 
   6   1  10        0.00        4.04      3.08 o 
   7   1  10        3.05        2.39      3.39 o 
   8   1  10        2.63        5.17      3.78 o 
 -15   2  10       18.92       27.68      6.52 o 
 -14   2  10       25.24       27.66      6.26 o 
 -13   2  10        8.55       12.40      3.19 o 
 -12   2  10       56.12       67.35      4.25 o 
 -11   2  10       94.27       95.11      4.31 o 
 -10   2  10      124.63      115.17      4.41 o 
  -9   2  10       71.20       78.50      3.92 o 
  -8   2  10       27.14       28.45      3.03 o 
  -7   2  10       70.23       73.48      4.31 o 
  -6   2  10       12.65       12.58      2.34 o 
  -5   2  10        3.16        2.40      2.02 o 
  -4   2  10        0.28       -1.73      1.86 o 
  -3   2  10        6.12        3.00      1.70 o 
  -2   2  10       94.06       90.51      2.76 o 
  -1   2  10       99.55       96.40      2.96 o 
   0   2  10      122.08      122.96      3.36 o 
   1   2  10        6.97        7.28      2.09 o 
   2   2  10        4.50       -0.90      2.07 o 
   3   2  10       23.90       16.40      2.46 o 
   4   2  10        9.54        6.47      2.21 o 
   5   2  10       54.37       46.53      3.83 o 
   6   2  10       14.92       12.47      4.22 o 
   7   2  10        7.70        4.67      3.61 o 
   8   2  10        0.95       -4.85      3.70 o 
 -15   3  10        4.03       -0.57      5.12 o 
 -14   3  10        0.46       -6.60      4.55 o 
 -13   3  10        1.10        5.43      4.01 o 
 -12   3  10        0.20       -4.65      3.87 o 
 -11   3  10       22.88       24.23      3.26 o 
 -10   3  10       12.24       12.89      2.80 o 
  -9   3  10        0.01       -3.24      2.35 o 
  -8   3  10        7.54        3.66      2.68 o 
  -7   3  10       15.37       17.00      2.60 o 
  -6   3  10       28.39       32.08      2.72 o 
  -5   3  10        7.30        5.09      2.26 o 
  -4   3  10        1.03        1.82      1.67 o 
  -3   3  10       12.16       13.19      1.96 o 
  -2   3  10       43.79       40.64      2.57 o 
  -1   3  10       39.23       40.71      2.52 o 
   0   3  10       26.16       20.04      2.08 o 
   1   3  10       31.34       39.63      2.65 o 
   2   3  10       10.31        6.31      2.08 o 
   3   3  10      103.19       98.91      3.72 o 
   4   3  10       11.35       14.32      2.45 o 
   5   3  10       26.01       16.73      3.07 o 
   6   3  10       15.31       11.66      3.86 o 
   7   3  10       24.93       21.81      4.32 o 
 -14   4  10        0.45        4.98      6.17 o 
 -13   4  10        0.09       -4.75      4.23 o 
 -12   4  10       25.29       23.03      5.28 o 
 -11   4  10       32.84       29.64      3.58 o 
 -10   4  10       29.54       31.75      3.39 o 
  -9   4  10        8.45        7.59      2.65 o 
  -8   4  10       91.67       77.03      4.74 o 
  -7   4  10       10.34       14.61      3.46 o 
  -6   4  10        0.62       -3.68      2.45 o 
  -5   4  10      168.93      182.00      5.20 o 
  -4   4  10        0.29       -2.46      2.04 o 
  -3   4  10       46.65       47.35      2.64 o 
  -2   4  10       28.11       23.84      2.20 o 
  -1   4  10      670.28      645.09      8.18 o 
   0   4  10      225.52      229.93      5.04 o 
   1   4  10       23.16       18.85      2.30 o 
   2   4  10       70.06       64.90      3.15 o 
   3   4  10        0.50       -2.72      2.19 o 
   4   4  10      125.55      134.83      5.00 o 
   5   4  10       39.36       38.58      3.71 o 
   6   4  10       28.05       22.19      4.40 o 
   7   4  10       11.87       15.93      4.76 o 
 -14   5  10        1.92        4.14     10.98 o 
 -13   5  10       17.13       17.24     11.29 o 
 -12   5  10       13.33       14.13      4.64 o 
 -11   5  10        0.11        1.55      3.31 o 
 -10   5  10        6.56        5.34      3.08 o 
  -9   5  10       15.79       13.47      3.06 o 
  -8   5  10        0.71       -3.38      3.74 o 
  -7   5  10      167.19      157.70      5.32 o 
  -6   5  10        1.53       -0.53      2.54 o 
  -5   5  10       41.67       52.28      3.95 o 
  -4   5  10      112.04      105.56      5.34 o 
  -3   5  10      117.30      117.16      4.08 o 
  -2   5  10      182.38      190.50      4.56 o 
  -1   5  10      222.85      222.05      4.65 o 
   0   5  10        1.86       -0.57      2.21 o 
   1   5  10      298.48      298.84      6.10 o 
   2   5  10        3.71        2.19      2.63 o 
   3   5  10       21.86       18.57      3.48 o 
   4   5  10       10.95        7.61      3.16 o 
   5   5  10        0.55        2.40      3.62 o 
   6   5  10        1.59        1.06      4.38 o 
 -13   6  10       11.97       -7.43      4.95 o 
 -12   6  10        2.35       -3.53      6.51 o 
 -11   6  10        0.11        1.02      4.36 o 
 -10   6  10        0.22       -5.22      3.48 o 
  -9   6  10       91.28       81.97      5.35 o 
  -8   6  10        2.43        4.76      3.37 o 
  -7   6  10      193.40      212.03      7.28 o 
  -6   6  10       31.12       36.25      3.69 o 
  -5   6  10        0.04       -3.67      2.44 o 
  -4   6  10        0.12       -0.15      2.21 o 
  -3   6  10       28.53       26.51      3.13 o 
  -2   6  10       77.74       70.42      3.60 o 
  -1   6  10        1.22       -1.11      2.52 o 
   0   6  10        3.75       -2.35      2.65 o 
   1   6  10      582.96      602.10     11.05 o 
   2   6  10      187.63      199.87      7.82 o 
   3   6  10       18.82       29.86      4.22 o 
   4   6  10        0.02        0.05      4.29 o 
   5   6  10        0.83        0.33      4.31 o 
 -12   7  10        5.72        9.24      5.14 o 
 -11   7  10        6.79       15.80      6.65 o 
 -10   7  10      123.18      133.87      8.72 o 
  -9   7  10       11.18        3.96      4.22 o 
  -8   7  10       12.44       14.83      4.13 o 
  -7   7  10       14.09       16.69      3.87 o 
  -6   7  10       29.47       26.71      4.21 o 
  -5   7  10        3.79       -0.28      2.78 o 
  -4   7  10        2.82       -1.43      5.89 o 
  -3   7  10        0.72       -1.23      4.42 o 
  -2   7  10        4.53        0.27      3.35 o 
  -1   7  10       26.52       26.98      4.46 o 
   0   7  10        1.05       -1.84      3.05 o 
   1   7  10       83.72       82.70      5.16 o 
   2   7  10       19.14       21.50      4.48 o 
   3   7  10       41.72       38.09      6.26 o 
   4   7  10       13.32        7.86      5.34 o 
 -11   8  10       20.71       17.49      6.09 o 
 -10   8  10        1.20        0.48      4.60 o 
  -9   8  10       11.62        2.23      5.34 o 
  -8   8  10       19.46       32.11      6.30 o 
  -7   8  10        3.64        6.14      6.70 o 
  -6   8  10       68.88       75.16      6.05 o 
  -5   8  10       20.99       15.36      6.49 o 
  -4   8  10        0.17       -6.27      6.76 o 
  -3   8  10        2.98       -8.90      5.93 o 
  -2   8  10        0.69       -1.02      6.62 o 
  -1   8  10        7.44        7.84      4.45 o 
   0   8  10        2.99        2.09      4.82 o 
   1   8  10        0.28        3.05      5.65 o 
   2   8  10       45.26       61.49      8.34 o 
   3   8  10       49.07       26.56      6.80 o 
  -9   9  10       35.81       45.79      9.71 o 
  -8   9  10        2.39        3.32      5.07 o 
  -7   9  10        8.84        4.39      4.91 o 
  -6   9  10       12.39       10.57      4.27 o 
  -5   9  10        1.22        7.42      9.42 o 
  -4   9  10       10.98       12.26     10.02 o 
  -3   9  10        1.46        3.31     13.75 o 
  -2   9  10        5.80        3.85      7.75 o 
  -1   9  10       17.67       21.47      9.28 o 
   0   9  10       11.72       12.36      7.41 o 
   1   9  10        5.34        6.14      6.69 o 
  -4  10  10        4.56       18.39     10.25 o 
 -15   1  11       23.12       12.86      5.63 o 
 -14   1  11        2.76       -2.92      5.07 o 
 -13   1  11        0.79        2.32      3.80 o 
 -12   1  11        2.13        7.67      3.76 o 
 -11   1  11        0.50        1.45      2.62 o 
 -10   1  11      201.87      190.35      6.73 o 
  -9   1  11      313.39      316.17      6.80 o 
  -8   1  11        0.00       -0.24      2.39 o 
  -7   1  11       51.90       60.28      3.38 o 
  -6   1  11      331.83      339.45      7.59 o 
  -5   1  11      470.26      453.68      7.00 o 
  -4   1  11      247.81      238.02      4.71 o 
  -3   1  11      340.18      314.47      5.37 o 
  -2   1  11     2460.40     2378.49     16.90 o 
  -1   1  11        2.07       -1.49      1.96 o 
   0   1  11      174.81      172.78      4.20 o 
   1   1  11      302.91      287.61      4.94 o 
   2   1  11      113.52      109.35      3.57 o 
   3   1  11      109.22      106.71      3.90 o 
   4   1  11       40.30       35.92      3.49 o 
   5   1  11       22.07       32.15      4.17 o 
   6   1  11        6.20       10.77      3.95 o 
   7   1  11       18.83       18.09      4.35 o 
 -15   2  11       15.38       20.29      6.30 o 
 -14   2  11        4.98       17.27      6.94 o 
 -13   2  11       13.21        6.59      3.93 o 
 -12   2  11        1.34       -1.63      3.48 o 
 -11   2  11       17.76       19.24      3.27 o 
 -10   2  11      107.06      107.37      4.87 o 
  -9   2  11       56.17       58.08      3.65 o 
  -8   2  11       58.75       59.89      3.66 o 
  -7   2  11        5.13        6.27      2.46 o 
  -6   2  11       32.23       28.42      2.82 o 
  -5   2  11        0.00        0.44      2.49 o 
  -4   2  11       11.32       11.68      2.44 o 
  -3   2  11      295.05      305.44      5.27 o 
  -2   2  11      146.88      143.91      4.19 o 
  -1   2  11     1283.00     1240.96     11.08 o 
   0   2  11      256.43      247.91      5.42 o 
   1   2  11      291.36      306.27      5.48 o 
   2   2  11       47.80       43.69      2.80 o 
   3   2  11      180.03      168.57      4.69 o 
   4   2  11        0.01        2.69      2.43 o 
   5   2  11       27.84       30.87      4.04 o 
   6   2  11        0.45        1.54      3.71 o 
   7   2  11        0.01        3.25      3.94 o 
 -14   3  11        0.33        3.04      5.66 o 
 -13   3  11        0.39       -0.73      4.54 o 
 -12   3  11        0.64       -3.22      3.11 o 
 -11   3  11        0.48       -1.39      2.75 o 
 -10   3  11        0.04        1.47      2.74 o 
  -9   3  11      203.30      202.65      5.90 o 
  -8   3  11      174.49      172.29      5.26 o 
  -7   3  11      187.41      176.85      4.85 o 
  -6   3  11        5.32        3.07      2.57 o 
  -5   3  11      349.64      345.43      7.04 o 
  -4   3  11      226.78      233.45      5.16 o 
  -3   3  11       57.04       56.37      2.95 o 
  -2   3  11      136.13      129.36      4.03 o 
  -1   3  11       30.38       26.98      2.67 o 
   0   3  11       25.51       18.84      2.67 o 
   1   3  11      540.49      524.79      6.88 o 
   2   3  11       37.65       44.84      2.92 o 
   3   3  11       54.44       56.29      3.96 o 
   4   3  11       34.40       24.31      3.26 o 
   5   3  11        0.04       -0.76      3.13 o 
   6   3  11        2.49       -1.91      3.68 o 
 -14   4  11        6.76        7.20      6.28 o 
 -13   4  11       30.61       37.43      6.74 o 
 -12   4  11       18.01       22.85      4.88 o 
 -11   4  11        1.09        1.67      3.19 o 
 -10   4  11       24.12       15.86      3.23 o 
  -9   4  11       29.10       26.77      3.43 o 
  -8   4  11       11.41        5.15      2.89 o 
  -7   4  11        0.75       -0.51      2.52 o 
  -6   4  11      140.38      145.29      5.03 o 
  -5   4  11      244.44      237.14      6.08 o 
  -4   4  11        7.65        8.98      2.62 o 
  -3   4  11      450.52      467.82      8.37 o 
  -2   4  11        9.96       11.62      2.36 o 
  -1   4  11      144.62      141.41      4.25 o 
   0   4  11      429.14      427.00      6.90 o 
   1   4  11       96.54       95.09      4.09 o 
   2   4  11      104.84      107.06      4.64 o 
   3   4  11        8.83       19.62      3.26 o 
   4   4  11        6.67        7.07      3.49 o 
   5   4  11       11.33        6.94      4.03 o 
   6   4  11        0.79       -5.70      4.07 o 
 -13   5  11        0.00       -1.26      4.87 o 
 -12   5  11        7.58       -0.78      7.01 o 
 -11   5  11       11.94        9.20      4.47 o 
 -10   5  11       22.80       24.46      4.78 o 
  -9   5  11        9.20        0.64      3.10 o 
  -8   5  11        8.90        5.11      3.14 o 
  -7   5  11        3.27       -1.75      2.68 o 
  -6   5  11        8.83        4.70      2.70 o 
  -5   5  11      114.28      120.61      4.76 o 
  -4   5  11       34.84       36.39      3.21 o 
  -3   5  11        0.14       -3.55      2.60 o 
  -2   5  11       22.89       18.88      2.69 o 
  -1   5  11        8.98        6.51      2.74 o 
   0   5  11      682.54      678.80     11.05 o 
   1   5  11      123.08      137.76      5.14 o 
   2   5  11      153.09      159.33      8.55 o 
   3   5  11       37.47       40.29      6.23 o 
   4   5  11       48.76       60.50      6.02 o 
   5   5  11        3.54        8.12      4.68 o 
 -12   6  11       30.76       40.43      7.79 o 
 -11   6  11        4.92        3.41      5.58 o 
 -10   6  11        3.00        9.26      5.82 o 
  -9   6  11       48.97       53.99      5.97 o 
  -8   6  11       72.77       88.62      6.50 o 
  -7   6  11        1.03        0.84      3.67 o 
  -6   6  11       22.80       33.64      4.14 o 
  -5   6  11        1.63        8.03      3.39 o 
  -4   6  11       47.28       53.17      5.04 o 
  -3   6  11        1.93       -0.28      2.79 o 
  -2   6  11        5.78        2.03      3.38 o 
  -1   6  11       15.84       14.93      4.08 o 
   0   6  11        6.27        2.30      3.45 o 
   1   6  11       22.68       21.89      3.93 o 
   2   6  11        1.65       -0.42      3.68 o 
   3   6  11       36.59       38.61      5.60 o 
   4   6  11       53.04       68.73      7.35 o 
 -11   7  11        0.25       -6.32      4.21 o 
 -10   7  11       33.78       31.25      5.59 o 
  -9   7  11       24.56       19.53      5.35 o 
  -8   7  11        1.24       -4.10      3.36 o 
  -7   7  11        7.35        8.27      3.79 o 
  -6   7  11        3.42        3.86      3.43 o 
  -5   7  11       24.67       22.36      8.50 o 
  -4   7  11       32.39       33.06      8.64 o 
  -3   7  11        0.01       -8.33      7.65 o 
  -2   7  11       16.42        9.40      4.25 o 
  -1   7  11       74.65       77.25      5.80 o 
   0   7  11        1.68        1.37      3.87 o 
   1   7  11        8.53       11.33      4.27 o 
   2   7  11       62.16       72.76      8.55 o 
   3   7  11        2.40        9.28      5.18 o 
 -10   8  11       10.52       14.48      5.27 o 
  -9   8  11        0.43       -4.67      4.63 o 
  -8   8  11       26.14       27.09      6.13 o 
  -7   8  11        0.39        3.45      3.90 o 
  -6   8  11        1.37        7.88      4.82 o 
  -5   8  11        0.65       -4.01      8.18 o 
  -4   8  11        7.62       12.85      7.97 o 
  -3   8  11        2.75        5.28     12.34 o 
  -2   8  11        2.43        6.70      8.35 o 
  -1   8  11        0.59        0.79      6.42 o 
   0   8  11       32.81       28.77      9.50 o 
   1   8  11       85.06       92.96     11.21 o 
  -7   9  11        3.67        2.64      5.21 o 
  -6   9  11        3.02       -8.08      7.63 o 
  -5   9  11        0.00       -8.56      7.65 o 
  -4   9  11       22.93       24.54     11.76 o 
  -3   9  11        7.51       13.97      8.01 o 
  -2   9  11        1.25       -0.80      7.42 o 
  -1   9  11        2.41        8.31      8.43 o 
 -15   0  12        8.57       17.99      9.00 o 
 -14   0  12        0.05       -8.40      8.98 o 
 -13   0  12        0.46       -1.98      7.14 o 
 -12   0  12        0.41       -0.24      4.64 o 
 -11   0  12        0.44       -1.16      4.32 o 
 -10   0  12       27.81       24.71      5.19 o 
  -9   0  12        0.27       -0.48      3.61 o 
  -8   0  12        6.48        5.27      3.45 o 
  -7   0  12       73.10       67.02      5.02 o 
  -6   0  12       16.51       15.93      3.89 o 
  -5   0  12       75.97       77.97      6.10 o 
  -4   0  12     1334.80     1303.79     18.12 o 
  -3   0  12      120.96      121.86      7.82 o 
  -2   0  12      769.75      767.65     13.01 o 
  -1   0  12      188.48      190.45      6.51 o 
   0   0  12     1076.07     1063.80     14.65 o 
   1   0  12       73.38       68.77      4.36 o 
   2   0  12       16.47       16.72      3.87 o 
   3   0  12        4.82       -3.15      3.21 o 
   4   0  12        0.09       -3.41      3.96 o 
   5   0  12        7.60       -1.26      5.10 o 
   6   0  12        4.43        1.39      5.47 o 
 -14   1  12       20.91       28.00      6.15 o 
 -13   1  12        2.54        3.86      7.49 o 
 -12   1  12       14.93       13.37      3.80 o 
 -11   1  12        6.50        3.59      3.22 o 
 -10   1  12       18.27        7.32      3.32 o 
  -9   1  12        0.98       -1.25      2.61 o 
  -8   1  12      229.59      207.60      5.31 o 
  -7   1  12      119.38      111.75      4.16 o 
  -6   1  12       18.35       15.51      2.99 o 
  -5   1  12        9.17       -1.91      4.14 o 
  -4   1  12      580.74      592.76      7.97 o 
  -3   1  12     1034.15      995.15     10.83 o 
  -2   1  12      180.60      185.73      5.11 o 
  -1   1  12        1.88        0.97      2.18 o 
   0   1  12       43.63       42.40      2.68 o 
   1   1  12       30.11       27.37      2.50 o 
   2   1  12        0.01       -0.92      2.33 o 
   3   1  12       22.20       15.69      2.99 o 
   4   1  12        0.00        0.41      4.10 o 
   5   1  12        1.39        0.37      3.50 o 
 -14   2  12       21.76       24.61      6.25 o 
 -13   2  12       16.41       20.11      5.87 o 
 -12   2  12        9.94       10.46      4.43 o 
 -11   2  12        1.36        5.17      3.29 o 
 -10   2  12        0.06        0.09      3.57 o 
  -9   2  12        0.91        0.56      2.92 o 
  -8   2  12      150.88      136.90      4.80 o 
  -7   2  12      353.14      351.91      7.08 o 
  -6   2  12       78.22       88.03      4.60 o 
  -5   2  12       90.58       96.44      4.89 o 
  -4   2  12        3.77        9.82      3.17 o 
  -3   2  12      773.64      766.12      9.23 o 
  -2   2  12      371.05      351.62      7.92 o 
  -1   2  12      168.93      157.50      4.22 o 
   0   2  12      132.11      131.72      4.20 o 
   1   2  12        0.38       -0.39      2.17 o 
   2   2  12        0.48        1.27      2.38 o 
   3   2  12      149.20      151.61      7.42 o 
   4   2  12        1.65        4.29      3.41 o 
   5   2  12        0.99       -4.14      3.60 o 
 -14   3  12       33.10       40.73      6.93 o 
 -13   3  12        9.91        3.07      6.60 o 
 -12   3  12        4.15        4.50      4.00 o 
 -11   3  12        0.01        1.26      3.12 o 
 -10   3  12        8.93        5.44      3.48 o 
  -9   3  12        9.45        7.96      3.25 o 
  -8   3  12        1.93        1.00      3.42 o 
  -7   3  12       83.34       78.43      3.95 o 
  -6   3  12      129.69      160.94      5.32 o 
  -5   3  12      374.63      343.24      8.00 o 
  -4   3  12        0.00       -2.74      2.36 o 
  -3   3  12      194.52      203.19      5.17 o 
  -2   3  12        0.31       -1.31      1.71 o 
  -1   3  12      481.30      471.91      9.10 o 
   0   3  12       10.41       15.95      2.96 o 
   1   3  12      124.28      115.61      5.26 o 
   2   3  12       19.68       26.24      3.78 o 
   3   3  12        2.63        2.56      2.98 o 
   4   3  12        3.14        6.53      3.40 o 
   5   3  12        1.99        3.92      4.00 o 
 -13   4  12       13.05       15.82      5.77 o 
 -12   4  12       11.34       12.43      4.56 o 
 -11   4  12        9.20        6.96      3.50 o 
 -10   4  12        9.34       12.91      4.00 o 
  -9   4  12        6.57       13.76      4.31 o 
  -8   4  12      263.13      228.77      8.20 o 
  -7   4  12       39.64       41.46      4.41 o 
  -6   4  12        9.63        8.00      3.20 o 
  -5   4  12       11.36       12.59      3.98 o 
  -4   4  12      479.38      480.59     11.35 o 
  -3   4  12      175.07      160.31      5.07 o 
  -2   4  12       39.31       29.40      3.08 o 
  -1   4  12      168.61      158.52      5.00 o 
   0   4  12       13.04       12.87      3.17 o 
   1   4  12        0.90       -1.95      3.06 o 
   2   4  12      103.16      105.33      5.97 o 
   3   4  12      155.29      168.44      7.45 o 
   4   4  12        0.66       -2.51      3.64 o 
 -13   5  12       63.58       88.13      9.73 o 
 -12   5  12        2.29        5.52      5.56 o 
 -11   5  12        0.91       -4.14      4.97 o 
 -10   5  12        0.57        5.73      4.14 o 
  -9   5  12        2.87       -1.57      3.65 o 
  -8   5  12       90.11       87.26      5.94 o 
  -7   5  12        4.02        3.59      3.49 o 
  -6   5  12       58.28       55.04      4.82 o 
  -5   5  12        0.31        6.47      3.44 o 
  -4   5  12        1.32        6.18      3.13 o 
  -3   5  12       21.89       22.44      3.64 o 
  -2   5  12      104.88       97.94      6.34 o 
  -1   5  12       17.00       13.78      3.82 o 
   0   5  12       73.94       68.04      4.32 o 
   1   5  12       67.99       72.67      4.52 o 
   2   5  12       13.93       15.67      6.35 o 
   3   5  12        2.98       13.98      5.70 o 
   4   5  12        0.98        0.82      5.11 o 
 -12   6  12        0.41      -13.32      9.35 o 
 -11   6  12        0.98       -2.63      6.98 o 
 -10   6  12        8.14        8.09      5.46 o 
  -9   6  12        1.19       -1.89      3.99 o 
  -8   6  12        4.91        6.68      4.26 o 
  -7   6  12      149.43      151.60      7.90 o 
  -6   6  12      417.04      412.77     11.35 o 
  -5   6  12        4.03        6.21      5.09 o 
  -4   6  12       38.78       31.20      4.64 o 
  -3   6  12       24.93       22.65      4.18 o 
  -2   6  12       36.68       38.41      7.40 o 
  -1   6  12        5.70       10.28      4.92 o 
   0   6  12        1.65        0.10      5.11 o 
   1   6  12       10.09       13.08      5.38 o 
   2   6  12        0.12        2.59      4.84 o 
   3   6  12        0.71       -0.13      6.09 o 
 -10   7  12        0.00        2.39      6.30 o 
  -9   7  12        5.63       13.74      5.10 o 
  -8   7  12       24.80       25.14      4.58 o 
  -7   7  12       37.40       26.94      4.67 o 
  -6   7  12        2.00       -1.49      6.59 o 
  -5   7  12       83.89       92.80     11.54 o 
  -4   7  12       79.26      104.55     13.97 o 
  -3   7  12       13.25       18.43      7.94 o 
  -2   7  12        5.43       -7.92      5.28 o 
  -1   7  12       40.41       26.43      5.90 o 
   0   7  12       10.54        5.40      5.27 o 
   1   7  12        1.80        1.70      5.11 o 
  -8   8  12       18.96       14.25      8.28 o 
  -7   8  12       28.32       34.59      6.60 o 
  -6   8  12        1.81        1.14      9.37 o 
  -5   8  12        3.94       -6.18      7.68 o 
  -4   8  12        1.42        0.56      7.73 o 
  -3   8  12       12.64       22.98      8.83 o 
  -2   8  12        1.56       -1.05      7.63 o 
  -1   8  12       19.66       20.60      9.26 o 
 -14   1  13        2.47       11.29      9.42 o 
 -13   1  13        0.07       -3.62      4.80 o 
 -12   1  13        2.61        1.70      4.06 o 
 -11   1  13       14.27       13.63      3.85 o 
 -10   1  13      158.30      139.00      6.42 o 
  -9   1  13       12.90       20.24      3.83 o 
  -8   1  13      139.08      118.05      5.66 o 
  -7   1  13       44.92       38.75      4.75 o 
  -6   1  13       18.27       17.55      4.16 o 
  -5   1  13      464.05      459.22      8.34 o 
  -4   1  13        4.79        5.36      2.45 o 
  -3   1  13       98.14      105.95      4.18 o 
  -2   1  13        0.00       -1.31      2.42 o 
  -1   1  13       59.29       57.73      4.19 o 
   0   1  13       16.01       16.17      3.19 o 
   1   1  13       47.18       41.24      3.77 o 
   2   1  13       18.38       20.73      3.43 o 
   3   1  13        1.64       -5.38      3.71 o 
   4   1  13       31.69       26.63      4.82 o 
 -14   2  13        9.43       22.45      6.50 o 
 -13   2  13        1.15        4.70      6.28 o 
 -12   2  13       10.95       13.31      4.68 o 
 -11   2  13       34.18       23.99      4.17 o 
 -10   2  13        4.19       10.05      3.33 o 
  -9   2  13      107.24       95.26      6.35 o 
  -8   2  13       14.99       15.59      3.75 o 
  -7   2  13       18.03       29.05      4.68 o 
  -6   2  13        6.88       10.19      3.94 o 
  -5   2  13      852.44      844.33     11.57 o 
  -4   2  13      156.34      163.31      4.92 o 
  -3   2  13        6.56        9.32      2.99 o 
  -2   2  13        0.82       -1.30      2.62 o 
  -1   2  13        1.11        2.37      3.09 o 
   0   2  13        0.74        4.08      3.15 o 
   1   2  13        2.36        6.80      3.57 o 
   2   2  13       44.07       51.83      4.62 o 
   3   2  13       21.65       23.45      3.96 o 
   4   2  13        4.17        8.15      4.20 o 
 -13   3  13        6.45       -1.96      6.75 o 
 -12   3  13        4.59        4.93      5.29 o 
 -11   3  13        1.95       -1.42      3.21 o 
 -10   3  13        2.58        2.78      3.96 o 
  -9   3  13       93.26       82.97      6.07 o 
  -8   3  13        0.23        4.46      3.43 o 
  -7   3  13       70.99       83.84      6.35 o 
  -6   3  13      407.68      408.60     10.37 o 
  -5   3  13      567.34      554.03      9.90 o 
  -4   3  13        9.88        3.83      3.72 o 
  -3   3  13       35.08       34.70      3.84 o 
  -2   3  13       12.65       10.87      3.69 o 
  -1   3  13       10.49       11.70      4.68 o 
   0   3  13       86.29       97.58      5.85 o 
   1   3  13       25.70       22.61      4.35 o 
   2   3  13        1.86       12.91      4.65 o 
   3   3  13        9.24        3.95      4.26 o 
 -13   4  13        2.04       -0.83      5.19 o 
 -12   4  13        1.94        8.88      5.11 o 
 -11   4  13        4.99        1.86      4.71 o 
 -10   4  13       11.13        9.58      4.06 o 
  -9   4  13        0.62       -4.11      4.37 o 
  -8   4  13        7.41        5.59      5.57 o 
  -7   4  13      545.01      514.05     12.80 o 
  -6   4  13      124.17      147.03      7.66 o 
  -5   4  13       31.70       37.19      6.34 o 
  -4   4  13        1.44        1.57      3.29 o 
  -3   4  13        1.88        0.97      3.00 o 
  -2   4  13       17.39       18.52      4.93 o 
  -1   4  13       21.32       27.72      4.72 o 
   0   4  13        6.18        7.62      3.76 o 
   1   4  13        0.84        4.53      3.60 o 
   2   4  13        6.23        8.23      4.70 o 
   3   4  13       64.08       72.35      7.41 o 
 -12   5  13        5.58        1.72      6.07 o 
 -11   5  13        1.94       -4.55      5.26 o 
 -10   5  13        4.71       18.42      5.09 o 
  -9   5  13       10.12       12.20      4.21 o 
  -8   5  13       47.52       42.67      5.07 o 
  -7   5  13       24.56       38.12      5.52 o 
  -6   5  13      125.62      123.69      7.21 o 
  -5   5  13        2.04        0.91      5.15 o 
  -4   5  13       87.65       76.51      7.29 o 
  -3   5  13        0.62        6.44      4.93 o 
  -2   5  13       31.61       42.13      6.33 o 
  -1   5  13       23.92       21.96      4.97 o 
   0   5  13        0.51       -1.30      3.47 o 
   1   5  13        0.15       -1.33      4.37 o 
   2   5  13       34.70       34.29      6.77 o 
 -11   6  13        0.19       -5.03      5.20 o 
 -10   6  13        0.74        4.25      5.59 o 
  -9   6  13        0.70        0.42      5.18 o 
  -8   6  13        3.65        9.98      4.58 o 
  -7   6  13       76.11       77.89      7.41 o 
  -6   6  13       11.12       22.74      5.78 o 
  -5   6  13        4.91        3.14      5.02 o 
  -4   6  13        3.34        3.83      4.85 o 
  -3   6  13        4.18        8.38      5.03 o 
  -2   6  13       17.61       18.05      6.47 o 
  -1   6  13       18.01       21.56      6.92 o 
   0   6  13        0.92       -0.04      4.93 o 
   1   6  13        0.80        6.72      5.42 o 
  -9   7  13       15.53       12.68      6.19 o 
  -8   7  13       13.88       12.17      4.84 o 
  -7   7  13        7.27        4.44     12.23 o 
  -6   7  13       16.33       25.10      8.77 o 
  -5   7  13        4.73        1.03     14.78 o 
  -4   7  13        1.20        6.14      7.98 o 
  -3   7  13       13.87       15.72     10.99 o 
  -2   7  13        0.71        5.25      7.71 o 
  -1   7  13       16.93       18.56      7.03 o 
 -13   0  14       19.78       38.88     10.26 o 
 -12   0  14       67.08       46.17     14.65 o 
 -11   0  14        4.62       -2.74      4.52 o 
 -10   0  14        3.07        6.97      4.84 o 
  -9   0  14        1.03       10.98      6.04 o 
  -8   0  14       42.92       41.41      7.56 o 
  -7   0  14        1.00       -1.53      8.93 o 
  -6   0  14       47.29       54.42      7.46 o 
  -5   0  14      113.61      117.88      9.28 o 
  -4   0  14       40.28       33.04      6.68 o 
  -3   0  14        0.94       -7.44      8.58 o 
  -2   0  14        2.46       11.78     10.52 o 
  -1   0  14        4.50       -0.86      6.96 o 
   0   0  14       16.09       26.44      8.85 o 
   1   0  14        3.51       -3.63      6.79 o 
   2   0  14        1.06       10.69      5.70 o 
   3   0  14        8.86        3.16     11.75 o 
 -13   1  14        0.55       -3.85      5.22 o 
 -12   1  14        0.12       -5.14      4.82 o 
 -11   1  14       41.97       35.26      4.90 o 
 -10   1  14       56.37       53.83      5.77 o 
  -9   1  14        9.25       10.43      4.17 o 
  -8   1  14       14.12        7.18      4.23 o 
  -7   1  14       56.30       59.62      5.42 o 
  -6   1  14       10.47        4.70      4.01 o 
  -5   1  14        3.29        5.40      3.34 o 
  -4   1  14       24.76       19.98      5.02 o 
  -3   1  14        0.99       -1.62      4.11 o 
  -2   1  14        3.25        5.45      5.19 o 
  -1   1  14       11.84       11.59     10.04 o 
   0   1  14        0.25       -1.54      6.41 o 
   1   1  14        0.51        8.68      6.72 o 
   2   1  14        0.04        0.17      3.87 o 
 -13   2  14        3.59        9.78      5.88 o 
 -12   2  14        0.13       -2.06      5.15 o 
 -11   2  14        5.84        2.28      5.03 o 
 -10   2  14       11.47        8.37      4.38 o 
  -9   2  14        1.21       -1.66      3.30 o 
  -8   2  14       73.23       63.88      8.09 o 
  -7   2  14       16.25       12.22      4.39 o 
  -6   2  14       10.29        9.85      4.04 o 
  -5   2  14       18.07       14.00      3.50 o 
  -4   2  14       24.51       25.62      6.02 o 
  -3   2  14      129.43      126.16      7.64 o 
  -2   2  14        3.55       11.03      5.50 o 
  -1   2  14        3.62        1.56      5.37 o 
   0   2  14        8.91       11.51      4.68 o 
   1   2  14        1.13        1.15      3.72 o 
   2   2  14       82.53      101.20      7.61 o 
 -12   3  14        4.67        5.62      5.32 o 
 -11   3  14        7.45        6.01      5.57 o 
 -10   3  14        0.89       -1.70      3.78 o 
  -9   3  14       16.33        8.42      4.19 o 
  -8   3  14        0.35       -0.86      4.28 o 
  -7   3  14        0.25       -4.32      3.93 o 
  -6   3  14       97.35       83.53      6.03 o 
  -5   3  14       20.18       22.36      4.16 o 
  -4   3  14        1.65        9.03      4.81 o 
  -3   3  14       18.01       29.60      5.57 o 
  -2   3  14        0.03       -2.32      4.80 o 
  -1   3  14        2.11        9.48      8.12 o 
   0   3  14        0.26       -3.16      4.24 o 
   1   3  14       29.73       34.83      7.12 o 
   2   3  14        2.71       11.54      4.94 o 
 -11   4  14       12.70        9.57      7.48 o 
 -10   4  14        2.03        3.33      4.89 o 
  -9   4  14       22.97       17.65      4.70 o 
  -8   4  14        0.95        1.98      4.38 o 
  -7   4  14       28.92       39.67      5.61 o 
  -6   4  14        7.46       14.85      5.71 o 
  -5   4  14        1.64        8.29      8.60 o 
  -4   4  14       19.40       13.46      6.54 o 
  -3   4  14       37.25       56.69      6.90 o 
  -2   4  14       43.84       45.33      6.04 o 
  -1   4  14        0.19       -1.66      5.04 o 
   0   4  14        0.99        3.15      4.43 o 
   1   4  14        0.26        8.99      4.86 o 
 -10   5  14        1.93        3.96      5.04 o 
  -9   5  14       26.80       31.73      6.27 o 
  -8   5  14       44.29       48.83      6.70 o 
  -7   5  14       92.98      107.02      7.31 o 
  -6   5  14        3.89       14.46      5.71 o 
  -5   5  14       21.07       29.01      6.95 o 
  -4   5  14       11.64       15.35      5.63 o 
  -3   5  14        2.46        3.02      5.12 o 
  -2   5  14        7.28       15.37      5.70 o 
  -1   5  14        4.36       16.00      5.34 o 
   0   5  14        0.00        2.37      4.73 o 
  -9   6  14        0.07       -2.93      5.13 o 
  -8   6  14        0.72        0.72      5.23 o 
  -7   6  14       56.15       56.72      8.61 o 
  -6   6  14       20.79       26.61      7.79 o 
  -5   6  14        2.81        7.55      5.33 o 
  -4   6  14        4.15        6.42      5.04 o 
  -3   6  14        5.49       12.79      5.58 o 
  -2   6  14        1.92       10.47      6.40 o 
 -12   1  15        2.62        9.33      6.19 o 
 -11   1  15        9.08        6.56     10.39 o 
 -10   1  15       23.58       27.53      6.29 o 
  -9   1  15        0.02        2.31      4.12 o 
  -8   1  15       14.11       19.91      5.14 o 
  -7   1  15        0.13        1.26      4.19 o 
  -6   1  15        6.29        6.76      4.28 o 
  -5   1  15       52.88       79.15      7.00 o 
  -4   1  15       26.38       30.44      5.69 o 
  -3   1  15        1.34        3.25      5.12 o 
  -2   1  15        0.11        4.72      5.51 o 
  -1   1  15       12.26       22.24      8.91 o 
   0   1  15        0.13        7.55      5.31 o 
 -11   2  15       16.16       10.92      7.18 o 
 -10   2  15        0.08        1.93      5.07 o 
  -9   2  15        0.34       -2.69      4.35 o 
  -8   2  15        0.63       -6.47      4.36 o 
  -7   2  15        7.48        6.11      4.18 o 
  -6   2  15        0.54       -4.62      3.85 o 
  -5   2  15       18.17       25.59      5.42 o 
  -4   2  15        0.46        7.85      4.84 o 
  -3   2  15       23.59       29.13      6.71 o 
  -2   2  15        4.24        9.92      5.93 o 
  -1   2  15        2.00       -3.20      4.95 o 
   0   2  15        3.60       -4.49      4.91 o 
 -11   3  15        0.00        5.12      5.12 o 
 -10   3  15        5.76       13.98      5.48 o 
  -9   3  15        0.55       -4.95      4.55 o 
  -8   3  15       37.89       37.51      5.93 o 
  -7   3  15        0.85        6.70      4.68 o 
  -6   3  15       14.27        9.88      5.51 o 
  -5   3  15       67.26       80.88      7.06 o 
  -4   3  15        0.04       -5.08      4.69 o 
  -3   3  15       39.37       57.43      6.49 o 
  -2   3  15       51.11       58.25      7.76 o 
  -1   3  15        0.21        0.11      5.43 o 
   0   3  15       37.83       49.76      7.18 o 
 -10   4  15        0.64        1.70      5.18 o 
  -9   4  15       17.26       41.14      6.82 o 
  -8   4  15        4.04        9.24      4.78 o 
  -7   4  15        7.11        9.07      5.72 o 
  -6   4  15       67.48       66.90      7.61 o 
  -5   4  15       66.68       81.49      7.94 o 
  -4   4  15        0.06       11.05      5.40 o 
  -3   4  15       71.35       89.69      8.17 o 
  -2   4  15       14.35       25.34     12.51 o 
  -8   5  15        3.20        2.84      4.64 o 
  -7   5  15        1.05        0.00      7.78 o 
  -6   5  15        0.65        6.90      5.41 o 
  -5   5  15       14.72       28.63      8.18 o 
  -4   5  15       75.46      104.82      8.72 o 
  -3   5  15        6.70       10.78      5.63 o 
 -10   0  16        2.41       -0.25      6.96 o 
  -9   0  16        0.24        5.57      6.01 o 
  -8   0  16        8.62       13.98      6.86 o 
  -7   0  16        6.34       22.55      7.24 o 
  -6   0  16       23.72       35.10     12.54 o 
  -5   0  16        0.03       -1.90     10.61 o 
  -4   0  16       11.28        7.35     16.48 o 
  -3   0  16        0.18       -3.69      7.60 o 
  -2   0  16       35.81       60.05     11.65 o 
 -10   1  16        0.02        4.05      5.37 o 
  -9   1  16        1.06       -2.93      4.07 o 
  -8   1  16       21.67       23.12      5.05 o 
  -7   1  16       32.85       46.45      5.60 o 
  -6   1  16       59.37       70.43      7.11 o 
  -5   1  16       29.33       28.95      7.15 o 
  -4   1  16        0.22       -1.60      5.56 o 
  -3   1  16        8.62        8.92      6.12 o 
  -2   1  16        3.61       12.89      6.19 o 
  -9   2  16        0.98       -6.48      4.32 o 
  -8   2  16        8.06       11.00      4.90 o 
  -7   2  16        1.65        3.20      4.26 o 
  -6   2  16        5.48        4.05      5.07 o 
  -5   2  16       35.51       33.76      5.91 o 
  -4   2  16       10.14        5.32      6.10 o 
  -3   2  16       31.64       32.37      7.12 o 
  -8   3  16        0.58        4.13      5.48 o 
  -7   3  16        0.71        1.89      6.11 o 
  -6   3  16        2.22        2.08      5.33 o 
  -5   3  16       42.85       58.26      7.44 o 
  -4   3  16        0.16       -0.22      4.74 o 
                                                 
